# Supplementary material for: A Cross-Sectional Study Assessing Antibiotic Resistance Awareness Among University Students in Samborondón, Greater Guayaquil, Ecuador
Source: Antibiotics (Basel). 2025 Apr 27;14(5):440. doi: 10.3390/antibiotics14050440 (PMC12108333; doi:10.3390/antibiotics14050440)
Supplement: Supplementary file 1 [file antibiotics-14-00440-s001.zip]

Archive with 4 entries (4 files):
- Supplementary Materials, Informed consent, File S3.pdf
- Supplementary Materials, Survey, File S4.pdf
- Supplementary Results, Answers, File S1.xlsx
- Supplementary Results, Data, File S2.xlsx
