# Supplementary material for: A Cross-Sectional Study Assessing Antibiotic Resistance Awareness Among University Students in Samborondón, Greater Guayaquil, Ecuador
Source: Antibiotics (Basel). 2025 Apr 27;14(5):440. doi: 10.3390/antibiotics14050440 (PMC12108333; doi:10.3390/antibiotics14050440)
Supplement: Supplementary file 1 [file antibiotics-14-00440-s001.zip › Supplementary Results, Answers, File S1.xlsx]

## Sheet: Form responses 1
No.	I. ¿Cuál es su edad actual?	II. ¿Cuál es su género?	III. Program	(P1) ¿Cuándo tomó antibióticos por última vez?	(P2) En esa ocasión ¿Recibió los antibióticos (o una receta para ellos) de un médico o enfermera?	(P3) En esa ocasión ¿Recibió consejo de un médico, enfermera o farmacéutico sobre cómo tomarlos?	(P4) En esa ocasión ¿De dónde obtuvo los antibióticos?	(P5) Una vez que haya comenzado el tratamiento, ¿Cuándo cree que debe dejar de tomar antibióticos?	(P6) Está bien usar antibióticos que le dieron a un amigo o familiar, siempre y cuando fueran utilizados para tratar la misma enfermedad.	(P7) Está bien comprar los mismos antibióticos, o pedírselos a un médico, si está enfermo y le ayudaron a mejorar cuando antes tenía los mismos síntomas.	(P8) ¿Cree que estas enfermedades / trastornos se pueden tratar con antibióticos?	(P9) ¿Ha oído hablar de alguno de los siguientes términos?	(P10.1) ¿A quién ha escuchado el término Resistencia a los antibióticos? (Puede escoger más de una respuesta)	(P10.2) ¿A quién ha escuchado el término Superbacterias? (Puede escoger más de una respuesta)	(P10.3) ¿A quién ha escuchado el término Resistencia Antimicrobiana? (Puede escoger más de una respuesta)	(P10.4) ¿A quién ha escuchado el término RAM o AMR? (Puede escoger más de una respuesta)	(P10.5) ¿A quién ha escuchado el término Resistencia a las medicinas? (Puede escoger más de una respuesta)	(P10.6) ¿A quién ha escuchado el término Bacterias resistentes a los antibóticos? (Puede escoger más de una respuesta)	(P11.1) La resistencia a los antibióticos ocurre cuando su cuerpo se vuelve resistente a los antibióticos y ya no funcionan tan bien.	(P11.2) Muchas infecciones son cada vez más resistentes al tratamiento con antibióticos.	(P11.3) Si las bacterias son resistentes a los antibióticos, puede ser muy difícil o imposible tratar las infecciones que causan.	(P11.4) La resistencia a los antibióticos es un problema que podría afectar a mi familia o a mí.	(P11.5) La resistencia a los antibióticos es un problema en otros países, pero no en Ecuador.	(P11.6) La resistencia a los antibióticos es solo un problema para las personas que toman antibióticos regularmente.	(P11.7) Las bacterias que son resistentes a los antibióticos se pueden transmitir de persona a persona.	(P11.8) Las infecciones resistentes a los antibióticos podrían hacer que los procedimientos médicos como la cirugía, los trasplantes de órganos y el tratamiento del cáncer sean mucho más peligrosos.	(P11.9) En Ecuador, los antibióticos se usan ampliamente en la agricultura (incluyendo los animales destinados a la producción de alimentos).	(P12.1) Las personas deben usar antibióticos solo cuando los recete un médico o una enfermera.	(P12.2) Los agricultores deberían dar menos antibióticos a los animales productores de alimentos.	(P12.3) Las personas no deben guardar antibióticos y usarlos más tarde para otras enfermedades.	(P12.4) Los padres deben asegurarse de que todas las vacunas de sus hijos estén al día.	(P12.5) Las personas deben lavarse las manos regularmente.	(P12.6) Los médicos solo deben recetar antibióticos cuando sean necesarios.	(P12.7) Los gobiernos deberían recompensar el desarrollo de nuevos antibióticos.	(P12.8) Las empresas farmacéuticas deberían desarrollar nuevos antibióticos.	(P13.1) La resistencia a los antibióticos es uno de los mayores problemas que enfrenta el mundo.	(P13.2) Los expertos médicos resolverán el problema de la resistencia a los antibióticos antes de que se vuelva demasiado grave.	(P13.3) Todo el mundo debe asumir la responsabilidad del uso responsable de los antibióticos.	(P13.4) No hay mucho que la gente como yo pueda hacer para detener la resistencia a los antibióticos.	(P13.5) Me preocupa el impacto que la resistencia a los antibióticos tendrá en mi salud y la de mi familia.	(P13.6) No corro riesgo de contraer una infección resistente a los antibióticos, siempre y cuando los tome correctamente.
1	18 años o menos	Femenino	SOCIAL SCIENCE	En el último año	No	No	Tienda médica o farmacia	Cuando he tomado todos los antibióticos según las indicaciones	Falso	Falso	Dolor de garganta, Resfrío y gripe, Fiebre, Dolor de cabeza	Resistencia a las medicinas					Farmacéutico, Miembro de familia o amigo (incluye medios sociales)		Falso	Falso	Verdadero	Falso	Verdadero	Falso	No lo sé	Verdadero	No lo sé	Un poco de acuerdo	Totalmente de acuerdo	Ni de acuerdo ni en desacuerdo	Totalmente de acuerdo	Totalmente de acuerdo	Totalmente de acuerdo	Un poco de acuerdo	Un poco de acuerdo	Un poco de acuerdo	Totalmente de acuerdo	Totalmente de acuerdo	Un poco de acuerdo	Totalmente de acuerdo	Ni de acuerdo ni en desacuerdo
2	25 años o más	Femenino	SOCIAL SCIENCE	En el último mes	Sí	Sí, recibí consejos sobre cómo tomarlos (p. ej. con comida, durante 7 días)	Tienda médica o farmacia	Cuando he tomado todos los antibióticos según las indicaciones	Falso	Falso	Infección de la vejiga o infección del tracto urinario (ITU), Diarrea, Dolor de garganta, Fiebre, Dolor de cabeza, Dolores en el cuerpo, Resfrío y gripe, Sarampión	Bacterias resistentes a los antibóticos						Doctor o enfemera	Verdadero	Verdadero	Verdadero	No lo sé	Falso	Verdadero	Verdadero	Verdadero	No lo sé	Totalmente de acuerdo	Ni de acuerdo ni en desacuerdo	Un poco de acuerdo	Totalmente de acuerdo	Totalmente de acuerdo	Totalmente de acuerdo	Totalmente de acuerdo	Totalmente de acuerdo	Totalmente de acuerdo	Totalmente de acuerdo	Totalmente de acuerdo	Totalmente de acuerdo	Totalmente de acuerdo	Totalmente de acuerdo
3	25 años o más	Femenino	SOCIAL SCIENCE	En los últimos 6 meses	Sí	Sí, recibí consejos sobre cómo tomarlos (p. ej. con comida, durante 7 días)	Tienda médica o farmacia	Cuando he tomado todos los antibióticos según las indicaciones	Falso	Falso	Resfrío y gripe	No he oído							Verdadero	Verdadero	Verdadero	Falso	Falso	Verdadero	Verdadero	Falso	Verdadero	Totalmente de acuerdo	Un poco de acuerdo	Un poco de acuerdo	Totalmente de acuerdo	Totalmente de acuerdo	Totalmente de acuerdo	Totalmente de acuerdo	Totalmente de acuerdo	Un poco de acuerdo	Un poco de acuerdo	Totalmente de acuerdo	Totalmente de acuerdo	Totalmente de acuerdo	Totalmente de acuerdo
4	Entre 19 y 21 años	Masculino	SOCIAL SCIENCE	En los últimos 6 meses	Sí	Sí, recibí consejos sobre cómo tomarlos (p. ej. con comida, durante 7 días)	Tienda médica o farmacia	Cuando he tomado todos los antibióticos según las indicaciones	Falso	Falso	Dolores en el cuerpo, Dolor de garganta, Resfrío y gripe, Fiebre, Dolor de cabeza	Resistencia a las medicinas					Doctor o enfemera		Verdadero	Verdadero	Verdadero	Verdadero	No lo sé	Verdadero	No lo sé	Verdadero	No lo sé	Totalmente de acuerdo	Un poco de acuerdo	Totalmente de acuerdo	Totalmente de acuerdo	Un poco de acuerdo	Totalmente de acuerdo	Totalmente de acuerdo	Ni de acuerdo ni en desacuerdo	Un poco de acuerdo	Ni de acuerdo ni en desacuerdo	Un poco de acuerdo	Totalmente de acuerdo	Totalmente de acuerdo	Ni de acuerdo ni en desacuerdo
5	Entre 19 y 21 años	Femenino	APPLIED SCIENCE	En los últimos 6 meses	Sí	No	Tienda médica o farmacia	Cuando he tomado todos los antibióticos según las indicaciones	Falso	Verdadero	Fiebre, Infección de la piel o de la herida, Malaria, Resfrío y gripe, Infección de la vejiga o infección del tracto urinario (ITU), Dolor de garganta, Diarrea	Resistencia a los antibióticos	Docente o investigador, Farmacéutico						Verdadero	Verdadero	Verdadero	Verdadero	Falso	No lo sé	No lo sé	Verdadero	No lo sé	Totalmente de acuerdo	Un poco de acuerdo	Ni de acuerdo ni en desacuerdo	Totalmente de acuerdo	Totalmente de acuerdo	Totalmente de acuerdo	Totalmente de acuerdo	Un poco de acuerdo	Totalmente de acuerdo	Un poco de acuerdo	Totalmente de acuerdo	Un poco de acuerdo	Totalmente de acuerdo	Totalmente de acuerdo
6	25 años o más	Masculino	SOCIAL SCIENCE	Hace más de un año	Sí	Sí, recibí consejos sobre cómo tomarlos (p. ej. con comida, durante 7 días)	Tienda médica o farmacia	Cuando me sienta mejor	Falso	Falso	Infección de la vejiga o infección del tracto urinario (ITU), Infección de la piel o de la herida	Bacterias resistentes a los antibóticos						Medios de comunicación (periódicos, TV, radio)	Verdadero	Verdadero	Verdadero	Verdadero	Falso	Falso	Verdadero	Verdadero	No lo sé	Totalmente de acuerdo	Ni de acuerdo ni en desacuerdo	Un poco de acuerdo	Totalmente de acuerdo	Totalmente de acuerdo	Totalmente de acuerdo	Un poco de acuerdo	Un poco de acuerdo	Totalmente de acuerdo	Totalmente de acuerdo	Totalmente de acuerdo	Un poco de acuerdo	Totalmente de acuerdo	Totalmente de acuerdo
7	Entre 19 y 21 años	Femenino	SOCIAL SCIENCE	En el último mes	No	No	Tienda médica o farmacia	Cuando me sienta mejor	Falso	Falso	Dolores en el cuerpo, Dolor de garganta, Fiebre, Resfrío y gripe, Dolor de cabeza, Diarrea	Resistencia a los antibióticos	Doctor o enfemera						No lo sé	No lo sé	No lo sé	Falso	No lo sé	No lo sé	No lo sé	No lo sé	No lo sé	Un poco de acuerdo	Totalmente de acuerdo	Totalmente de acuerdo	Totalmente de acuerdo	Totalmente de acuerdo	Un poco de acuerdo	Ni de acuerdo ni en desacuerdo	Un poco de acuerdo	Ni de acuerdo ni en desacuerdo	Totalmente de acuerdo	Totalmente de acuerdo	Un poco de acuerdo	Totalmente de acuerdo	Un poco de acuerdo
8	25 años o más	Masculino	SOCIAL SCIENCE	En los últimos 6 meses	Sí	Sí, recibí consejos sobre cómo tomarlos (p. ej. con comida, durante 7 días)	Tienda médica o farmacia	Cuando he tomado todos los antibióticos según las indicaciones	Falso	Falso	Infección de la piel o de la herida, Diarrea, Dolor de garganta, Infección de la vejiga o infección del tracto urinario (ITU), Gonorrea	Bacterias resistentes a los antibóticos						Medios de comunicación (periódicos, TV, radio)	Verdadero	Verdadero	Verdadero	Verdadero	Falso	Falso	Verdadero	Verdadero	Verdadero	Totalmente de acuerdo	Totalmente de acuerdo	Totalmente de acuerdo	Totalmente de acuerdo	Totalmente de acuerdo	Totalmente de acuerdo	Totalmente de acuerdo	Totalmente de acuerdo	Totalmente de acuerdo	Un poco en desacuerdo	Totalmente de acuerdo	Un poco en desacuerdo	Totalmente de acuerdo	Totalmente de acuerdo
9	Entre 22 y 24 años	Femenino	SOCIAL SCIENCE	En el último mes	No	Sí, recibí consejos sobre cómo tomarlos (p. ej. con comida, durante 7 días)	Amigo o familiar	Cuando he tomado todos los antibióticos según las indicaciones	Falso	Falso	Infección de la vejiga o infección del tracto urinario (ITU), Gonorrea, Infección de la piel o de la herida	Resistencia a los antibióticos	Doctor o enfemera						Verdadero	Verdadero	Verdadero	Verdadero	Falso	Verdadero	No lo sé	Verdadero	No lo sé	Totalmente de acuerdo	Ni de acuerdo ni en desacuerdo	Un poco en desacuerdo	Totalmente de acuerdo	Totalmente de acuerdo	Totalmente de acuerdo	Ni de acuerdo ni en desacuerdo	Ni de acuerdo ni en desacuerdo	Un poco de acuerdo	Un poco de acuerdo	Totalmente de acuerdo	Un poco en desacuerdo	Totalmente de acuerdo	Un poco de acuerdo
10	18 años o menos	Femenino	APPLIED SCIENCE	En los últimos 6 meses	Sí	Sí, recibí consejos sobre cómo tomarlos (p. ej. con comida, durante 7 días)	Tienda médica o farmacia	Cuando he tomado todos los antibióticos según las indicaciones	No lo sé	Verdadero	Infección de la vejiga o infección del tracto urinario (ITU)	No he oído							Verdadero	Verdadero	Verdadero	No lo sé	No lo sé	Falso	No lo sé	Verdadero	Verdadero	Totalmente de acuerdo	Un poco de acuerdo	Totalmente de acuerdo	Totalmente de acuerdo	Totalmente de acuerdo	Totalmente de acuerdo	Totalmente de acuerdo	Un poco de acuerdo	Un poco de acuerdo	Ni de acuerdo ni en desacuerdo	Totalmente de acuerdo	Totalmente de acuerdo	Totalmente de acuerdo	Un poco de acuerdo
11	25 años o más	Femenino	SOCIAL SCIENCE	En los últimos 6 meses	Sí	Sí, recibí consejos sobre cómo tomarlos (p. ej. con comida, durante 7 días)	Tienda médica o farmacia	Cuando he tomado todos los antibióticos según las indicaciones	Falso	Falso	Infección de la vejiga o infección del tracto urinario (ITU), Infección de la piel o de la herida, Diarrea	Resistencia a los antibióticos	Doctor o enfemera, Medios de comunicación (periódicos, TV, radio)						Verdadero	Verdadero	Verdadero	Verdadero	Falso	Verdadero	Verdadero	Verdadero	Falso	Totalmente de acuerdo	Totalmente de acuerdo	Totalmente de acuerdo	Totalmente de acuerdo	Totalmente de acuerdo	Totalmente de acuerdo	Totalmente de acuerdo	Totalmente de acuerdo	Un poco de acuerdo	Un poco de acuerdo	Totalmente de acuerdo	Un poco de acuerdo	Totalmente de acuerdo	Totalmente de acuerdo
12	18 años o menos	Femenino	SOCIAL SCIENCE	En el último mes	Sí	Sí, recibí consejos sobre cómo tomarlos (p. ej. con comida, durante 7 días)	Tienda médica o farmacia	Cuando me sienta mejor	No lo sé	No lo sé	Dolores en el cuerpo, Infección de la vejiga o infección del tracto urinario (ITU), Dolor de cabeza, Resfrío y gripe, Fiebre, Diarrea	Resistencia a los antibióticos	Doctor o enfemera, Farmacéutico, Miembro de familia o amigo (incluye medios sociales), Medios de comunicación (periódicos, TV, radio)						Verdadero	Verdadero	Verdadero	Verdadero	Falso	Verdadero	No lo sé	Verdadero	No lo sé	Totalmente de acuerdo	Un poco de acuerdo	Totalmente de acuerdo	Totalmente de acuerdo	Totalmente de acuerdo	Totalmente de acuerdo	Un poco de acuerdo	Ni de acuerdo ni en desacuerdo	Totalmente de acuerdo	Ni de acuerdo ni en desacuerdo	Totalmente de acuerdo	Ni de acuerdo ni en desacuerdo	Totalmente de acuerdo	Totalmente en desacuerdo
13	25 años o más	Masculino	SOCIAL SCIENCE	En los últimos 6 meses	Sí	Sí, recibí consejos sobre cómo tomarlos (p. ej. con comida, durante 7 días)	Tienda médica o farmacia	Cuando me sienta mejor	Falso	Falso	Dolor de garganta, Diarrea, Fiebre, Infección de la vejiga o infección del tracto urinario (ITU), Infección de la piel o de la herida	No he oído							Falso	Verdadero	Verdadero	Verdadero	Falso	Falso	Verdadero	Verdadero	Falso	Totalmente de acuerdo	Totalmente de acuerdo	Totalmente de acuerdo	Totalmente de acuerdo	Totalmente de acuerdo	Totalmente de acuerdo	Totalmente de acuerdo	Totalmente de acuerdo	Totalmente de acuerdo	Totalmente de acuerdo	Totalmente de acuerdo	Totalmente de acuerdo	Totalmente de acuerdo	Totalmente de acuerdo
14	18 años o menos	Masculino	APPLIED SCIENCE	En el último mes	Sí	Sí, recibí consejos sobre cómo tomarlos (p. ej. con comida, durante 7 días)	Tienda médica o farmacia	Cuando me sienta mejor	No lo sé	Verdadero	Dolores en el cuerpo, Infección de la piel o de la herida, Malaria, Resfrío y gripe, Dolor de cabeza, Dolor de garganta, Fiebre, Diarrea, Infección de la vejiga o infección del tracto urinario (ITU), Sarampión, Gonorrea	Bacterias resistentes a los antibóticos						Doctor o enfemera, Docente o investigador, Miembro de familia o amigo (incluye medios sociales), Medios de comunicación (periódicos, TV, radio), Campañas específicas	Verdadero	Verdadero	Verdadero	Verdadero	Falso	Falso	No lo sé	Verdadero	Verdadero	Un poco de acuerdo	Ni de acuerdo ni en desacuerdo	Ni de acuerdo ni en desacuerdo	Totalmente de acuerdo	Totalmente de acuerdo	Totalmente de acuerdo	Totalmente de acuerdo	Totalmente de acuerdo	Totalmente de acuerdo	Totalmente de acuerdo	Totalmente de acuerdo	Ni de acuerdo ni en desacuerdo	Totalmente de acuerdo	Ni de acuerdo ni en desacuerdo
15	18 años o menos	Masculino	APPLIED SCIENCE	Hace más de un año	Sí	Sí, recibí consejos sobre cómo tomarlos (p. ej. con comida, durante 7 días)	Tienda médica o farmacia	Cuando he tomado todos los antibióticos según las indicaciones	Falso	Falso	Resfrío y gripe, Gonorrea, Fiebre, Infección de la piel o de la herida, Malaria, Sarampión, Infección de la vejiga o infección del tracto urinario (ITU)	Bacterias resistentes a los antibóticos						Doctor o enfemera, Miembro de familia o amigo (incluye medios sociales), Medios de comunicación (periódicos, TV, radio)	Verdadero	Verdadero	Verdadero	Verdadero	Falso	Falso	No lo sé	Verdadero	No lo sé	Totalmente de acuerdo	Un poco de acuerdo	Totalmente de acuerdo	Totalmente de acuerdo	Totalmente de acuerdo	Totalmente de acuerdo	Totalmente de acuerdo	Totalmente de acuerdo	Ni de acuerdo ni en desacuerdo	Ni de acuerdo ni en desacuerdo	Totalmente de acuerdo	Ni de acuerdo ni en desacuerdo	Ni de acuerdo ni en desacuerdo	Totalmente de acuerdo
16	Entre 19 y 21 años	Femenino	APPLIED SCIENCE	En los últimos 6 meses	Sí	Sí, recibí consejos sobre cómo tomarlos (p. ej. con comida, durante 7 días)	Tienda médica o farmacia	Cuando me sienta mejor	Falso	No lo sé	Fiebre, Diarrea, Resfrío y gripe, Dolor de cabeza, Dolor de garganta, VIH / SIDA	No he oído							Verdadero	Verdadero	Verdadero	Verdadero	Verdadero	Verdadero	Verdadero	Verdadero	Verdadero	Totalmente de acuerdo	Un poco de acuerdo	Un poco de acuerdo	Un poco de acuerdo	Totalmente de acuerdo	Totalmente de acuerdo	Totalmente de acuerdo	Totalmente de acuerdo	Totalmente de acuerdo	Totalmente de acuerdo	Un poco de acuerdo	Un poco de acuerdo	Totalmente de acuerdo	Totalmente de acuerdo
17	25 años o más	Masculino	SOCIAL SCIENCE	Hace más de un año	Sí	Sí, recibí consejos sobre cómo tomarlos (p. ej. con comida, durante 7 días)	Tienda médica o farmacia	Cuando he tomado todos los antibióticos según las indicaciones	Falso	Verdadero	Gonorrea, Infección de la vejiga o infección del tracto urinario (ITU), Infección de la piel o de la herida, Diarrea	Bacterias resistentes a los antibóticos						Doctor o enfemera, Farmacéutico, Medios de comunicación (periódicos, TV, radio)	Verdadero	Verdadero	Verdadero	Verdadero	Falso	No lo sé	Verdadero	Verdadero	Verdadero	Totalmente de acuerdo	Totalmente de acuerdo	Totalmente de acuerdo	Totalmente de acuerdo	Totalmente de acuerdo	Totalmente de acuerdo	Totalmente de acuerdo	Totalmente de acuerdo	Totalmente de acuerdo	Totalmente de acuerdo	Totalmente de acuerdo	Un poco de acuerdo	Totalmente de acuerdo	Totalmente de acuerdo
18	25 años o más	Femenino	SOCIAL SCIENCE	En los últimos 6 meses	Sí	Sí, recibí consejos sobre cómo tomarlos (p. ej. con comida, durante 7 días)	Tienda médica o farmacia	Cuando he tomado todos los antibióticos según las indicaciones	Falso	Falso	Diarrea, Gonorrea, Infección de la vejiga o infección del tracto urinario (ITU), Resfrío y gripe	Resistencia a los antibióticos	No puedo recordar						Falso	Verdadero	Verdadero	Verdadero	Falso	Verdadero	No lo sé	No lo sé	No lo sé	Totalmente de acuerdo	Un poco de acuerdo	Un poco de acuerdo	Totalmente de acuerdo	Totalmente de acuerdo	Totalmente de acuerdo	Ni de acuerdo ni en desacuerdo	Ni de acuerdo ni en desacuerdo	Ni de acuerdo ni en desacuerdo	Un poco de acuerdo	Totalmente de acuerdo	Ni de acuerdo ni en desacuerdo	Totalmente de acuerdo	Totalmente de acuerdo
19	25 años o más	Femenino	SOCIAL SCIENCE	En los últimos 6 meses	Sí	Sí, recibí consejos sobre cómo tomarlos (p. ej. con comida, durante 7 días)	Tienda médica o farmacia	Cuando he tomado todos los antibióticos según las indicaciones	Falso	Falso	Infección de la piel o de la herida, Infección de la vejiga o infección del tracto urinario (ITU)	No he oído							Verdadero	Falso	No lo sé	No lo sé	Falso	Falso	No lo sé	No lo sé	No lo sé	Totalmente de acuerdo	Totalmente de acuerdo	Un poco de acuerdo	Totalmente de acuerdo	Totalmente de acuerdo	Un poco de acuerdo	Un poco de acuerdo	Un poco de acuerdo	Ni de acuerdo ni en desacuerdo	Ni de acuerdo ni en desacuerdo	Totalmente de acuerdo	Ni de acuerdo ni en desacuerdo	Ni de acuerdo ni en desacuerdo	Un poco de acuerdo
20	25 años o más	Femenino	SOCIAL SCIENCE	En los últimos 6 meses	Sí	No	Tienda médica o farmacia	Cuando me sienta mejor	Falso	Verdadero	Infección de la piel o de la herida, Diarrea	Resistencia a los antibióticos	Doctor o enfemera, Farmacéutico						Verdadero	Verdadero	Falso	Verdadero	Falso	No lo sé	Verdadero	Verdadero	No lo sé	Totalmente de acuerdo	Totalmente de acuerdo	Totalmente de acuerdo	Totalmente de acuerdo	Totalmente de acuerdo	Totalmente de acuerdo	Totalmente de acuerdo	Totalmente en desacuerdo	Totalmente de acuerdo	Un poco en desacuerdo	Totalmente de acuerdo	Un poco de acuerdo	Totalmente de acuerdo	Un poco de acuerdo
21	Entre 22 y 24 años	Femenino	APPLIED SCIENCE	Hace más de un año	Sí	Sí, recibí consejos sobre cómo tomarlos (p. ej. con comida, durante 7 días)	Tienda médica o farmacia	Cuando he tomado todos los antibióticos según las indicaciones	Falso	Falso	Infección de la piel o de la herida, VIH / SIDA, Infección de la vejiga o infección del tracto urinario (ITU)	Resistencia a los antibióticos	Doctor o enfemera						Verdadero	Verdadero	Verdadero	Verdadero	Falso	Falso	No lo sé	Verdadero	No lo sé	Totalmente de acuerdo	Totalmente de acuerdo	Totalmente de acuerdo	Totalmente de acuerdo	Totalmente de acuerdo	Totalmente de acuerdo	Totalmente de acuerdo	Totalmente de acuerdo	Totalmente de acuerdo	Totalmente de acuerdo	Totalmente de acuerdo	Totalmente de acuerdo	Totalmente de acuerdo	Totalmente de acuerdo
22	Entre 22 y 24 años	Masculino	APPLIED SCIENCE	Hace más de un año	Sí	Sí, recibí consejos sobre cómo tomarlos (p. ej. con comida, durante 7 días)	Tienda médica o farmacia	Cuando he tomado todos los antibióticos según las indicaciones	Falso	Falso	Infección de la piel o de la herida, Infección de la vejiga o infección del tracto urinario (ITU), Gonorrea	Bacterias resistentes a los antibóticos						Docente o investigador	Verdadero	Verdadero	Verdadero	Verdadero	Falso	Falso	Verdadero	Verdadero	Verdadero	Totalmente de acuerdo	Totalmente de acuerdo	Totalmente de acuerdo	Totalmente de acuerdo	Totalmente de acuerdo	Totalmente de acuerdo	Totalmente de acuerdo	Ni de acuerdo ni en desacuerdo	Totalmente de acuerdo	Totalmente de acuerdo	Totalmente de acuerdo	Un poco de acuerdo	Totalmente de acuerdo	Un poco de acuerdo
23	25 años o más	Masculino	SOCIAL SCIENCE	En los últimos 6 meses	Sí	Sí, recibí consejos sobre cómo tomarlos (p. ej. con comida, durante 7 días)	Tienda médica o farmacia	Cuando he tomado todos los antibióticos según las indicaciones	Falso	Falso	Infección de la vejiga o infección del tracto urinario (ITU)	Resistencia a los antibióticos	Doctor o enfemera, Docente o investigador						Verdadero	Verdadero	Verdadero	Verdadero	Falso	No lo sé	No lo sé	No lo sé	No lo sé	Un poco de acuerdo	Ni de acuerdo ni en desacuerdo	Totalmente de acuerdo	Totalmente de acuerdo	Un poco de acuerdo	Totalmente de acuerdo	Ni de acuerdo ni en desacuerdo	Totalmente de acuerdo	Ni de acuerdo ni en desacuerdo	Totalmente de acuerdo	Totalmente de acuerdo	Un poco de acuerdo	Totalmente de acuerdo	Totalmente de acuerdo
24	Entre 22 y 24 años	Femenino	SOCIAL SCIENCE	En los últimos 6 meses	No	Sí, recibí consejos sobre cómo tomarlos (p. ej. con comida, durante 7 días)	Tienda médica o farmacia	Cuando me sienta mejor	Falso	Verdadero	Fiebre, Resfrío y gripe, Dolores en el cuerpo, Dolor de cabeza, Dolor de garganta	No he oído							No lo sé	Falso	Verdadero	Falso	No lo sé	Verdadero	No lo sé	Verdadero	Falso	Ni de acuerdo ni en desacuerdo	Ni de acuerdo ni en desacuerdo	Un poco de acuerdo	Totalmente de acuerdo	Totalmente de acuerdo	Un poco de acuerdo	Totalmente de acuerdo	Totalmente de acuerdo	Ni de acuerdo ni en desacuerdo	Totalmente en desacuerdo	Ni de acuerdo ni en desacuerdo	Totalmente de acuerdo	Ni de acuerdo ni en desacuerdo	Un poco de acuerdo
25	25 años o más	Masculino	SOCIAL SCIENCE	Hace más de un año	Sí	Sí, recibí consejos sobre cómo tomarlos (p. ej. con comida, durante 7 días)	Tienda médica o farmacia	Cuando he tomado todos los antibióticos según las indicaciones	Falso	Falso	Infección de la piel o de la herida, Infección de la vejiga o infección del tracto urinario (ITU), Gonorrea, VIH / SIDA, Malaria	Bacterias resistentes a los antibóticos						Doctor o enfemera	Falso	Verdadero	Verdadero	Verdadero	Falso	Falso	Verdadero	Verdadero	Verdadero	Totalmente de acuerdo	Totalmente de acuerdo	Totalmente de acuerdo	Totalmente de acuerdo	Totalmente de acuerdo	Totalmente de acuerdo	Totalmente de acuerdo	Totalmente de acuerdo	Totalmente en desacuerdo	Ni de acuerdo ni en desacuerdo	Totalmente de acuerdo	Totalmente en desacuerdo	Totalmente de acuerdo	Ni de acuerdo ni en desacuerdo
26	25 años o más	Masculino	SOCIAL SCIENCE	En el último mes	Sí	Sí, recibí consejos sobre cómo tomarlos (p. ej. con comida, durante 7 días)	Tienda médica o farmacia	Cuando he tomado todos los antibióticos según las indicaciones	Falso	Falso	Diarrea	Superbacterias		Docente o investigador					Verdadero	Verdadero	Verdadero	Verdadero	Falso	Falso	Falso	Verdadero	Falso	Totalmente de acuerdo	Totalmente de acuerdo	Totalmente de acuerdo	Totalmente de acuerdo	Totalmente de acuerdo	Totalmente de acuerdo	Totalmente de acuerdo	Totalmente de acuerdo	Totalmente de acuerdo	Totalmente de acuerdo	Totalmente de acuerdo	Totalmente de acuerdo	Totalmente de acuerdo	Totalmente de acuerdo
27	18 años o menos	Femenino	APPLIED SCIENCE	Hace más de un año	Sí	Sí, recibí consejos sobre cómo tomarlos (p. ej. con comida, durante 7 días)	Tienda médica o farmacia	Cuando me sienta mejor	Falso	Falso	Dolores en el cuerpo, Resfrío y gripe, Dolor de garganta, Dolor de cabeza, Fiebre, Diarrea	No he oído							Verdadero	Verdadero	Verdadero	Verdadero	Falso	No lo sé	Falso	No lo sé	No lo sé	Totalmente de acuerdo	Ni de acuerdo ni en desacuerdo	Totalmente de acuerdo	Totalmente de acuerdo	Totalmente de acuerdo	Totalmente de acuerdo	Totalmente de acuerdo	Totalmente de acuerdo	Un poco de acuerdo	Un poco de acuerdo	Totalmente de acuerdo	Un poco de acuerdo	Totalmente de acuerdo	Totalmente de acuerdo
28	Entre 22 y 24 años	Femenino	APPLIED SCIENCE	En los últimos 6 meses	No	Sí, recibí consejos sobre cómo tomarlos (p. ej. con comida, durante 7 días)	Tienda médica o farmacia	Cuando he tomado todos los antibióticos según las indicaciones	Verdadero	No lo sé	Gonorrea, Malaria, Diarrea, Infección de la piel o de la herida, VIH / SIDA, Infección de la vejiga o infección del tracto urinario (ITU)	Resistencia a los antibióticos	Doctor o enfemera, Docente o investigador, Farmacéutico, Medios de comunicación (periódicos, TV, radio)						Verdadero	Verdadero	Verdadero	Verdadero	Falso	Falso	Falso	Verdadero	Verdadero	Totalmente de acuerdo	Totalmente de acuerdo	Un poco de acuerdo	Totalmente de acuerdo	Totalmente de acuerdo	Totalmente de acuerdo	Totalmente de acuerdo	Totalmente de acuerdo	Un poco de acuerdo	Totalmente de acuerdo	Totalmente de acuerdo	Ni de acuerdo ni en desacuerdo	Totalmente de acuerdo	Totalmente de acuerdo
29	25 años o más	Masculino	SOCIAL SCIENCE	Hace más de un año	Sí	Sí, recibí consejos sobre cómo tomarlos (p. ej. con comida, durante 7 días)	Tienda médica o farmacia	Cuando he tomado todos los antibióticos según las indicaciones	Verdadero	Verdadero	Dolor de cabeza, Dolor de garganta, Fiebre, Resfrío y gripe, Diarrea, Dolores en el cuerpo, Infección de la piel o de la herida	Resitencia Antimicrobiana			Doctor o enfemera				No lo sé	Verdadero	Falso	Verdadero	Verdadero	Verdadero	Falso	Verdadero	Verdadero	Totalmente de acuerdo	Totalmente de acuerdo	Totalmente de acuerdo	Totalmente de acuerdo	Totalmente de acuerdo	Totalmente de acuerdo	Totalmente de acuerdo	Un poco en desacuerdo	Un poco de acuerdo	Totalmente de acuerdo	Totalmente de acuerdo	Totalmente de acuerdo	Totalmente de acuerdo	Ni de acuerdo ni en desacuerdo
30	Entre 19 y 21 años	Femenino	SOCIAL SCIENCE	En los últimos 6 meses	No	No	Los tenía guardados de una vez anterior	Cuando he tomado todos los antibióticos según las indicaciones	Falso	No lo sé	Infección de la piel o de la herida, Diarrea, Resfrío y gripe, Dolor de garganta, Fiebre, Infección de la vejiga o infección del tracto urinario (ITU)	Resistencia a los antibióticos	Doctor o enfemera						No lo sé	No lo sé	No lo sé	Verdadero	Falso	Falso	No lo sé	No lo sé	No lo sé	Totalmente de acuerdo	Ni de acuerdo ni en desacuerdo	Totalmente de acuerdo	Totalmente de acuerdo	Totalmente de acuerdo	Totalmente de acuerdo	Totalmente de acuerdo	Un poco de acuerdo	Ni de acuerdo ni en desacuerdo	Ni de acuerdo ni en desacuerdo	Totalmente de acuerdo	Ni de acuerdo ni en desacuerdo	Ni de acuerdo ni en desacuerdo	Ni de acuerdo ni en desacuerdo
31	25 años o más	Femenino	SOCIAL SCIENCE	En el último mes	No	No	Tienda médica o farmacia	Cuando he tomado todos los antibióticos según las indicaciones	Verdadero	Verdadero	Dolor de garganta, Infección de la piel o de la herida, Infección de la vejiga o infección del tracto urinario (ITU), Fiebre, Resfrío y gripe	Resistencia a los antibióticos	Miembro de familia o amigo (incluye medios sociales)						Verdadero	No lo sé	Verdadero	Verdadero	Falso	Verdadero	Falso	Verdadero	Falso	Un poco de acuerdo	Un poco de acuerdo	Un poco en desacuerdo	Totalmente de acuerdo	Totalmente de acuerdo	Totalmente de acuerdo	Totalmente de acuerdo	Ni de acuerdo ni en desacuerdo	Ni de acuerdo ni en desacuerdo	Totalmente en desacuerdo	Totalmente de acuerdo	Ni de acuerdo ni en desacuerdo	Totalmente de acuerdo	Totalmente de acuerdo
32	Entre 22 y 24 años	Femenino	SOCIAL SCIENCE	En los últimos 6 meses	Sí	Sí, recibí consejos sobre cómo tomarlos (p. ej. con comida, durante 7 días)	Tienda médica o farmacia	Cuando he tomado todos los antibióticos según las indicaciones	Falso	Falso	Fiebre, Infección de la vejiga o infección del tracto urinario (ITU), Diarrea	Bacterias resistentes a los antibóticos						Doctor o enfemera, Medios de comunicación (periódicos, TV, radio), Campañas específicas	Verdadero	Verdadero	Verdadero	Verdadero	Falso	Falso	No lo sé	Verdadero	Verdadero	Totalmente de acuerdo	Totalmente de acuerdo	Ni de acuerdo ni en desacuerdo	Totalmente de acuerdo	Totalmente de acuerdo	Totalmente de acuerdo	Totalmente de acuerdo	Un poco de acuerdo	Ni de acuerdo ni en desacuerdo	Un poco en desacuerdo	Totalmente de acuerdo	Totalmente de acuerdo	Un poco de acuerdo	Ni de acuerdo ni en desacuerdo
33	25 años o más	Femenino	SOCIAL SCIENCE	En los últimos 6 meses	No	No	Tienda médica o farmacia	Cuando he tomado todos los antibióticos según las indicaciones	Falso	Falso	Infección de la piel o de la herida, Infección de la vejiga o infección del tracto urinario (ITU)	Resistencia a los antibióticos	Doctor o enfemera						Verdadero	Verdadero	No lo sé	Verdadero	Falso	Falso	No lo sé	No lo sé	No lo sé	Totalmente de acuerdo	Totalmente de acuerdo	Totalmente de acuerdo	Totalmente de acuerdo	Totalmente de acuerdo	Totalmente de acuerdo	Ni de acuerdo ni en desacuerdo	Ni de acuerdo ni en desacuerdo	Ni de acuerdo ni en desacuerdo	Totalmente de acuerdo	Totalmente de acuerdo	Ni de acuerdo ni en desacuerdo	Totalmente de acuerdo	Totalmente de acuerdo
34	25 años o más	Femenino	SOCIAL SCIENCE	En los últimos 6 meses	Sí	Sí, recibí consejos sobre cómo tomarlos (p. ej. con comida, durante 7 días)	Tienda médica o farmacia	Cuando he tomado todos los antibióticos según las indicaciones	Falso	Falso	Resfrío y gripe, Dolor de garganta, Infección de la vejiga o infección del tracto urinario (ITU)	Resistencia a los antibióticos	Doctor o enfemera						Verdadero	Verdadero	Verdadero	Verdadero	Falso	Falso	Verdadero	Verdadero	Verdadero	Totalmente de acuerdo	Totalmente de acuerdo	Totalmente de acuerdo	Totalmente de acuerdo	Totalmente de acuerdo	Totalmente de acuerdo	Un poco de acuerdo	Un poco de acuerdo	Totalmente de acuerdo	Totalmente de acuerdo	Un poco de acuerdo	Ni de acuerdo ni en desacuerdo	Totalmente de acuerdo	Ni de acuerdo ni en desacuerdo
35	Entre 22 y 24 años	Masculino	SOCIAL SCIENCE	En el último mes	No	Sí, recibí consejos sobre cómo tomarlos (p. ej. con comida, durante 7 días)	Tienda médica o farmacia	Cuando he tomado todos los antibióticos según las indicaciones	Verdadero	No lo sé	Dolor de cabeza, Infección de la vejiga o infección del tracto urinario (ITU), Dolores en el cuerpo, Diarrea, Gonorrea, Fiebre, Malaria, Resfrío y gripe, Infección de la piel o de la herida, Dolor de garganta	Resistencia a los antibióticos	Doctor o enfemera, Docente o investigador, Farmacéutico, Miembro de familia o amigo (incluye medios sociales)						No lo sé	Verdadero	Verdadero	Verdadero	No lo sé	Verdadero	Verdadero	Verdadero	No lo sé	Totalmente de acuerdo	Totalmente de acuerdo	Totalmente de acuerdo	Totalmente de acuerdo	Totalmente de acuerdo	Totalmente de acuerdo	Totalmente de acuerdo	Totalmente de acuerdo	Totalmente de acuerdo	Totalmente de acuerdo	Totalmente de acuerdo	Totalmente de acuerdo	Totalmente de acuerdo	Totalmente de acuerdo
36	Entre 19 y 21 años	Femenino	SOCIAL SCIENCE	En el último mes	Sí	Sí, recibí consejos sobre cómo tomarlos (p. ej. con comida, durante 7 días)	Tienda médica o farmacia	Cuando he tomado todos los antibióticos según las indicaciones	Falso	No lo sé	Fiebre, Sarampión, Dolores en el cuerpo, VIH / SIDA, Dolor de garganta, Resfrío y gripe, Dolor de cabeza	Bacterias resistentes a los antibóticos						Doctor o enfemera	Verdadero	Falso	No lo sé	Falso	Falso	Verdadero	No lo sé	Verdadero	No lo sé	Un poco de acuerdo	Un poco de acuerdo	Un poco de acuerdo	Un poco de acuerdo	Un poco de acuerdo	Un poco de acuerdo	Un poco de acuerdo	Un poco de acuerdo	Un poco de acuerdo	Un poco de acuerdo	Un poco de acuerdo	Un poco de acuerdo	Un poco de acuerdo	Un poco de acuerdo
37	18 años o menos	Masculino	APPLIED SCIENCE	En los últimos 6 meses	Sí	Sí, recibí consejos sobre cómo tomarlos (p. ej. con comida, durante 7 días)	Tienda médica o farmacia	Cuando he tomado todos los antibióticos según las indicaciones	No lo sé	No lo sé	Infección de la piel o de la herida, Infección de la vejiga o infección del tracto urinario (ITU), Diarrea, Sarampión	Resistencia a los antibióticos	Doctor o enfemera, Miembro de familia o amigo (incluye medios sociales)						No lo sé	No lo sé	Verdadero	Falso	No lo sé	No lo sé	Falso	Verdadero	No lo sé	Totalmente de acuerdo	Totalmente de acuerdo	Totalmente de acuerdo	Totalmente de acuerdo	Totalmente de acuerdo	Totalmente de acuerdo	Un poco de acuerdo	Totalmente de acuerdo	Totalmente de acuerdo	Totalmente de acuerdo	Totalmente de acuerdo	Totalmente de acuerdo	Totalmente de acuerdo	Totalmente de acuerdo
38	Entre 19 y 21 años	Femenino	SOCIAL SCIENCE	En el último mes	Sí	Sí, recibí consejos sobre cómo tomarlos (p. ej. con comida, durante 7 días)	Tienda médica o farmacia	Cuando he tomado todos los antibióticos según las indicaciones	No lo sé	No lo sé	Dolor de garganta, Infección de la piel o de la herida, Dolores en el cuerpo, Diarrea, Fiebre, Dolor de cabeza	No he oído							No lo sé	No lo sé	No lo sé	No lo sé	No lo sé	No lo sé	No lo sé	No lo sé	No lo sé	Ni de acuerdo ni en desacuerdo	Ni de acuerdo ni en desacuerdo	Ni de acuerdo ni en desacuerdo	Ni de acuerdo ni en desacuerdo	Ni de acuerdo ni en desacuerdo	Ni de acuerdo ni en desacuerdo	Ni de acuerdo ni en desacuerdo	Ni de acuerdo ni en desacuerdo	Ni de acuerdo ni en desacuerdo	Ni de acuerdo ni en desacuerdo	Ni de acuerdo ni en desacuerdo	Ni de acuerdo ni en desacuerdo	Ni de acuerdo ni en desacuerdo	Ni de acuerdo ni en desacuerdo
39	Entre 19 y 21 años	Masculino	APPLIED SCIENCE	En el último mes	Sí	Sí, recibí consejos sobre cómo tomarlos (p. ej. con comida, durante 7 días)	Tienda médica o farmacia	Cuando he tomado todos los antibióticos según las indicaciones	No lo sé	No lo sé	Dolores en el cuerpo, Dolor de garganta, Dolor de cabeza, Resfrío y gripe, Fiebre	No he oído							No lo sé	No lo sé	No lo sé	No lo sé	No lo sé	No lo sé	No lo sé	No lo sé	No lo sé	Ni de acuerdo ni en desacuerdo	Ni de acuerdo ni en desacuerdo	Ni de acuerdo ni en desacuerdo	Ni de acuerdo ni en desacuerdo	Ni de acuerdo ni en desacuerdo	Ni de acuerdo ni en desacuerdo	Ni de acuerdo ni en desacuerdo	Ni de acuerdo ni en desacuerdo	Ni de acuerdo ni en desacuerdo	Ni de acuerdo ni en desacuerdo	Ni de acuerdo ni en desacuerdo	Ni de acuerdo ni en desacuerdo	Ni de acuerdo ni en desacuerdo	Ni de acuerdo ni en desacuerdo
40	Entre 22 y 24 años	Femenino	SOCIAL SCIENCE	No puedo recordar	No puedo recordar	No puedo recordar	No puedo recordar	No lo sé	No lo sé	No lo sé	Dolores en el cuerpo	Resistencia a los antibióticos	No puedo recordar						No lo sé	No lo sé	No lo sé	No lo sé	No lo sé	No lo sé	No lo sé	No lo sé	No lo sé	Totalmente de acuerdo	Un poco de acuerdo	Un poco de acuerdo	Totalmente de acuerdo	Totalmente de acuerdo	Totalmente de acuerdo	Totalmente de acuerdo	Totalmente de acuerdo	Totalmente de acuerdo	Totalmente de acuerdo	Totalmente de acuerdo	Totalmente de acuerdo	Un poco de acuerdo	Totalmente de acuerdo
41	Entre 19 y 21 años	Masculino	SOCIAL SCIENCE	En el último mes	Sí	Sí, recibí consejos sobre cómo tomarlos (p. ej. con comida, durante 7 días)	Tienda médica o farmacia	Cuando he tomado todos los antibióticos según las indicaciones	Falso	Falso	Dolor de garganta, Infección de la vejiga o infección del tracto urinario (ITU), Dolor de cabeza, Resfrío y gripe, Diarrea, Dolores en el cuerpo, Fiebre	Resistencia a los antibióticos	Doctor o enfemera						Verdadero	No lo sé	Verdadero	No lo sé	Falso	Verdadero	No lo sé	Verdadero	No lo sé	Totalmente de acuerdo	Totalmente de acuerdo	Un poco de acuerdo	Totalmente de acuerdo	Totalmente de acuerdo	Totalmente de acuerdo	Totalmente de acuerdo	Totalmente de acuerdo	Ni de acuerdo ni en desacuerdo	Un poco de acuerdo	Totalmente de acuerdo	Totalmente de acuerdo	Un poco en desacuerdo	Totalmente de acuerdo
42	25 años o más	Femenino	SOCIAL SCIENCE	En el último año	Sí	Sí, recibí consejos sobre cómo tomarlos (p. ej. con comida, durante 7 días)	Tienda médica o farmacia	Cuando he tomado todos los antibióticos según las indicaciones	Falso	Falso	Gonorrea, Infección de la piel o de la herida, Infección de la vejiga o infección del tracto urinario (ITU)	Resistencia a los antibióticos	Doctor o enfemera						Verdadero	Verdadero	Verdadero	Verdadero	Verdadero	Verdadero	Verdadero	Verdadero	Verdadero	Totalmente de acuerdo	Totalmente de acuerdo	Totalmente de acuerdo	Totalmente de acuerdo	Totalmente de acuerdo	Totalmente de acuerdo	Totalmente de acuerdo	Totalmente de acuerdo	Totalmente de acuerdo	Totalmente de acuerdo	Totalmente de acuerdo	Totalmente de acuerdo	Totalmente de acuerdo	Totalmente de acuerdo
43	18 años o menos	Femenino	APPLIED SCIENCE	En el último mes	Sí	Sí, recibí consejos sobre cómo tomarlos (p. ej. con comida, durante 7 días)	Tienda médica o farmacia	Cuando me sienta mejor	Verdadero	Verdadero	Fiebre, Sarampión, Diarrea	No he oído							Verdadero	Verdadero	Verdadero	Verdadero	Verdadero	Verdadero	Verdadero	Verdadero	Verdadero	Totalmente de acuerdo	Totalmente de acuerdo	Totalmente de acuerdo	Totalmente de acuerdo	Totalmente de acuerdo	Totalmente de acuerdo	Totalmente de acuerdo	Totalmente de acuerdo	Totalmente de acuerdo	Totalmente de acuerdo	Totalmente de acuerdo	Totalmente de acuerdo	Totalmente de acuerdo	Totalmente de acuerdo
44	Entre 19 y 21 años	Femenino	SOCIAL SCIENCE	En los últimos 6 meses	Sí	Sí, recibí consejos sobre cómo tomarlos (p. ej. con comida, durante 7 días)	Tienda médica o farmacia	Cuando he tomado todos los antibióticos según las indicaciones	Falso	Falso	VIH / SIDA, Infección de la piel o de la herida, Dolor de garganta, Infección de la vejiga o infección del tracto urinario (ITU)	Resistencia a los antibióticos	Medios de comunicación (periódicos, TV, radio)						Verdadero	Verdadero	Verdadero	Verdadero	Falso	No lo sé	Verdadero	Verdadero	No lo sé	Totalmente de acuerdo	Un poco de acuerdo	Totalmente de acuerdo	Totalmente de acuerdo	Totalmente de acuerdo	Totalmente de acuerdo	Totalmente de acuerdo	Totalmente de acuerdo	Ni de acuerdo ni en desacuerdo	Ni de acuerdo ni en desacuerdo	Totalmente de acuerdo	Totalmente en desacuerdo	Totalmente de acuerdo	Totalmente de acuerdo
45	18 años o menos	Femenino	APPLIED SCIENCE	En el último mes	Sí	Sí, recibí consejos sobre cómo tomarlos (p. ej. con comida, durante 7 días)	Tienda médica o farmacia	Cuando he tomado todos los antibióticos según las indicaciones	Falso	Falso	Infección de la piel o de la herida, Infección de la vejiga o infección del tracto urinario (ITU)	Resistencia a los antibióticos	Doctor o enfemera						Verdadero	Verdadero	Verdadero	Verdadero	Falso	Falso	No lo sé	Verdadero	No lo sé	Totalmente de acuerdo	Un poco de acuerdo	Totalmente de acuerdo	Totalmente de acuerdo	Totalmente de acuerdo	Totalmente de acuerdo	Totalmente de acuerdo	Totalmente de acuerdo	Un poco de acuerdo	Ni de acuerdo ni en desacuerdo	Totalmente de acuerdo	Ni de acuerdo ni en desacuerdo	Totalmente de acuerdo	Totalmente de acuerdo
46	25 años o más	Masculino	SOCIAL SCIENCE	En el último mes	No	No	Tienda médica o farmacia	Cuando me sienta mejor	Verdadero	Falso	Gonorrea, VIH / SIDA, Diarrea	Bacterias resistentes a los antibóticos						Doctor o enfemera	Verdadero	No lo sé	No lo sé	No lo sé	No lo sé	No lo sé	Verdadero	Verdadero	Verdadero	Totalmente de acuerdo	Totalmente de acuerdo	Un poco de acuerdo	Totalmente de acuerdo	Totalmente de acuerdo	Totalmente de acuerdo	Totalmente de acuerdo	Totalmente de acuerdo	Totalmente de acuerdo	Totalmente de acuerdo	Totalmente de acuerdo	Ni de acuerdo ni en desacuerdo	Totalmente de acuerdo	Totalmente de acuerdo
47	25 años o más	Femenino	SOCIAL SCIENCE	En los últimos 6 meses	No	No	Tienda médica o farmacia	Cuando he tomado todos los antibióticos según las indicaciones	Falso	Falso	Dolor de cabeza, Dolor de garganta, Resfrío y gripe, Diarrea, Infección de la vejiga o infección del tracto urinario (ITU), Infección de la piel o de la herida, Fiebre	Resistencia a los antibióticos	Doctor o enfemera, Farmacéutico, Miembro de familia o amigo (incluye medios sociales), Medios de comunicación (periódicos, TV, radio), Campañas específicas						Verdadero	Verdadero	Verdadero	Verdadero	Falso	No lo sé	No lo sé	Verdadero	No lo sé	Totalmente de acuerdo	Totalmente de acuerdo	Totalmente de acuerdo	Totalmente de acuerdo	Totalmente de acuerdo	Totalmente de acuerdo	Totalmente de acuerdo	Totalmente de acuerdo	Ni de acuerdo ni en desacuerdo	Ni de acuerdo ni en desacuerdo	Totalmente en desacuerdo	Ni de acuerdo ni en desacuerdo	Ni de acuerdo ni en desacuerdo	Totalmente en desacuerdo
48	Entre 19 y 21 años	Femenino	SOCIAL SCIENCE	En el último mes	Sí	Sí, recibí consejos sobre cómo tomarlos (p. ej. con comida, durante 7 días)	Tienda médica o farmacia	Cuando he tomado todos los antibióticos según las indicaciones	Falso	Falso	Diarrea, VIH / SIDA, Resfrío y gripe, Dolores en el cuerpo, Infección de la vejiga o infección del tracto urinario (ITU), Dolor de garganta, Fiebre, Dolor de cabeza	Resistencia a los antibióticos	Doctor o enfemera, Farmacéutico, Campañas específicas						Verdadero	Verdadero	Falso	Verdadero	Falso	No lo sé	No lo sé	No lo sé	Verdadero	Un poco de acuerdo	Ni de acuerdo ni en desacuerdo	Ni de acuerdo ni en desacuerdo	Totalmente de acuerdo	Totalmente de acuerdo	Un poco de acuerdo	Totalmente de acuerdo	Ni de acuerdo ni en desacuerdo	Totalmente de acuerdo	Ni de acuerdo ni en desacuerdo	Totalmente de acuerdo	Ni de acuerdo ni en desacuerdo	Un poco de acuerdo	Un poco en desacuerdo
49	25 años o más	Femenino	SOCIAL SCIENCE	En el último mes	No	No	Tienda médica o farmacia	Cuando he tomado todos los antibióticos según las indicaciones	Verdadero	Verdadero	Dolor de cabeza, Resfrío y gripe, Dolor de garganta, Diarrea, Dolores en el cuerpo, Infección de la piel o de la herida, Fiebre, Infección de la vejiga o infección del tracto urinario (ITU)	Resistencia a los antibióticos	Miembro de familia o amigo (incluye medios sociales)						No lo sé	No lo sé	No lo sé	No lo sé	No lo sé	No lo sé	No lo sé	No lo sé	No lo sé	Totalmente de acuerdo	Totalmente de acuerdo	Un poco en desacuerdo	Totalmente de acuerdo	Totalmente de acuerdo	Totalmente de acuerdo	Totalmente de acuerdo	Totalmente de acuerdo	Totalmente de acuerdo	Totalmente de acuerdo	Totalmente de acuerdo	Totalmente de acuerdo	Totalmente de acuerdo	Totalmente de acuerdo
50	Entre 19 y 21 años	Masculino	SOCIAL SCIENCE	En el último año	Sí	Sí, recibí consejos sobre cómo tomarlos (p. ej. con comida, durante 7 días)	Tienda médica o farmacia	Cuando he tomado todos los antibióticos según las indicaciones	Falso	Falso	Infección de la vejiga o infección del tracto urinario (ITU), Gonorrea	Resistencia a los antibióticos	Doctor o enfemera						Verdadero	Verdadero	Verdadero	No lo sé	Falso	Verdadero	No lo sé	Verdadero	No lo sé	Totalmente de acuerdo	Ni de acuerdo ni en desacuerdo	Totalmente de acuerdo	Totalmente de acuerdo	Totalmente de acuerdo	Totalmente de acuerdo	Totalmente de acuerdo	Totalmente de acuerdo	Un poco de acuerdo	Un poco de acuerdo	Totalmente de acuerdo	Un poco de acuerdo	Un poco de acuerdo	Totalmente de acuerdo
51	25 años o más	Femenino	SOCIAL SCIENCE	No puedo recordar	Sí	Sí, recibí consejos sobre cómo tomarlos (p. ej. con comida, durante 7 días)	Tienda médica o farmacia	Cuando he tomado todos los antibióticos según las indicaciones	Falso	Falso	Infección de la piel o de la herida, Infección de la vejiga o infección del tracto urinario (ITU), Sarampión, Malaria, Gonorrea, VIH / SIDA	Bacterias resistentes a los antibóticos						Doctor o enfemera	Verdadero	Verdadero	Verdadero	Verdadero	Falso	Falso	No lo sé	Verdadero	No lo sé	Totalmente de acuerdo	Un poco de acuerdo	Totalmente de acuerdo	Totalmente de acuerdo	Totalmente de acuerdo	Totalmente de acuerdo	Totalmente de acuerdo	Un poco de acuerdo	Totalmente de acuerdo	Ni de acuerdo ni en desacuerdo	Totalmente de acuerdo	Totalmente en desacuerdo	Un poco de acuerdo	Ni de acuerdo ni en desacuerdo
52	Entre 19 y 21 años	Femenino	SOCIAL SCIENCE	En los últimos 6 meses	Sí	Sí, recibí consejos sobre cómo tomarlos (p. ej. con comida, durante 7 días)	Tienda médica o farmacia	Cuando he tomado todos los antibióticos según las indicaciones	Falso	Falso	Infección de la piel o de la herida, Sarampión, Diarrea	No he oído							Verdadero	Verdadero	Verdadero	Verdadero	Verdadero	Verdadero	Verdadero	Verdadero	Verdadero	Un poco de acuerdo	Un poco de acuerdo	Un poco de acuerdo	Un poco de acuerdo	Un poco de acuerdo	Un poco de acuerdo	Un poco de acuerdo	Un poco de acuerdo	Un poco de acuerdo	Un poco de acuerdo	Un poco de acuerdo	Un poco de acuerdo	Un poco de acuerdo	Un poco de acuerdo
53	18 años o menos	Masculino	APPLIED SCIENCE	En los últimos 6 meses	No	No	Tienda médica o farmacia	Cuando he tomado todos los antibióticos según las indicaciones	Falso	Falso	Infección de la vejiga o infección del tracto urinario (ITU), Infección de la piel o de la herida, Diarrea, Resfrío y gripe, Dolor de garganta	Bacterias resistentes a los antibóticos						Doctor o enfemera, Docente o investigador, Medios de comunicación (periódicos, TV, radio)	Verdadero	Verdadero	Verdadero	Verdadero	Falso	Verdadero	Verdadero	Falso	No lo sé	Totalmente de acuerdo	Un poco de acuerdo	Totalmente de acuerdo	Totalmente de acuerdo	Totalmente de acuerdo	Totalmente de acuerdo	Totalmente de acuerdo	Totalmente de acuerdo	Totalmente de acuerdo	Totalmente de acuerdo	Totalmente de acuerdo	Totalmente en desacuerdo	Totalmente de acuerdo	Un poco de acuerdo
54	25 años o más	Femenino	SOCIAL SCIENCE	No puedo recordar	Sí	Sí, recibí consejos sobre cómo tomarlos (p. ej. con comida, durante 7 días)	Tienda médica o farmacia	Cuando he tomado todos los antibióticos según las indicaciones	Falso	Falso	Infección de la piel o de la herida, Gonorrea, VIH / SIDA, Infección de la vejiga o infección del tracto urinario (ITU)	Bacterias resistentes a los antibóticos						Medios de comunicación (periódicos, TV, radio)	Verdadero	Falso	Verdadero	Verdadero	Falso	Falso	Verdadero	Verdadero	Verdadero	Totalmente de acuerdo	Totalmente de acuerdo	Totalmente de acuerdo	Totalmente de acuerdo	Totalmente de acuerdo	Totalmente de acuerdo	Totalmente de acuerdo	Ni de acuerdo ni en desacuerdo	Totalmente de acuerdo	Totalmente de acuerdo	Totalmente de acuerdo	Totalmente de acuerdo	Totalmente de acuerdo	Totalmente de acuerdo
55	Entre 19 y 21 años	Femenino	APPLIED SCIENCE	En los últimos 6 meses	Sí	Sí, recibí consejos sobre cómo tomarlos (p. ej. con comida, durante 7 días)	Tienda médica o farmacia	Cuando he tomado todos los antibióticos según las indicaciones	Falso	Falso	Infección de la piel o de la herida, Infección de la vejiga o infección del tracto urinario (ITU), Gonorrea, Malaria	Resistencia a los antibióticos	Doctor o enfemera, Docente o investigador, Campañas específicas						Falso	Verdadero	Verdadero	Verdadero	Falso	Falso	No lo sé	Verdadero	No lo sé	Totalmente de acuerdo	Totalmente de acuerdo	Totalmente de acuerdo	Totalmente de acuerdo	Totalmente de acuerdo	Totalmente de acuerdo	Totalmente de acuerdo	Totalmente de acuerdo	Totalmente de acuerdo	Totalmente de acuerdo	Totalmente de acuerdo	Un poco en desacuerdo	Totalmente de acuerdo	Un poco en desacuerdo
56	Entre 22 y 24 años	Masculino	APPLIED SCIENCE	En el último mes	No	No	Tienda médica o farmacia	Cuando me sienta mejor	Verdadero	Verdadero	Infección de la piel o de la herida, Resfrío y gripe, Sarampión, VIH / SIDA, Fiebre, Dolor de garganta, Dolor de cabeza, Dolores en el cuerpo, Diarrea, Infección de la vejiga o infección del tracto urinario (ITU), Malaria, Gonorrea	Resistencia a las medicinas					Doctor o enfemera		Verdadero	Verdadero	Verdadero	Verdadero	Verdadero	Verdadero	Verdadero	Verdadero	Verdadero	Totalmente de acuerdo	Totalmente de acuerdo	Totalmente de acuerdo	Totalmente de acuerdo	Totalmente de acuerdo	Totalmente de acuerdo	Totalmente de acuerdo	Totalmente de acuerdo	Totalmente de acuerdo	Totalmente de acuerdo	Totalmente de acuerdo	Totalmente de acuerdo	Totalmente de acuerdo	Totalmente de acuerdo
57	25 años o más	Femenino	SOCIAL SCIENCE	En el último mes	Sí	Sí, recibí consejos sobre cómo tomarlos (p. ej. con comida, durante 7 días)	Tienda médica o farmacia	Cuando he tomado todos los antibióticos según las indicaciones	Falso	Verdadero	Dolor de cabeza, Resfrío y gripe, Diarrea, Dolores en el cuerpo, Fiebre, Dolor de garganta	Bacterias resistentes a los antibóticos						Doctor o enfemera, Miembro de familia o amigo (incluye medios sociales), Campañas específicas	Falso	Verdadero	Verdadero	Verdadero	Falso	Falso	Verdadero	Verdadero	Verdadero	Totalmente en desacuerdo	Un poco en desacuerdo	Totalmente en desacuerdo	Totalmente en desacuerdo	Totalmente en desacuerdo	Totalmente en desacuerdo	Totalmente en desacuerdo	Totalmente en desacuerdo	Un poco en desacuerdo	Totalmente en desacuerdo	Totalmente en desacuerdo	Totalmente en desacuerdo	Totalmente en desacuerdo	Totalmente en desacuerdo
58	Entre 19 y 21 años	Femenino	SOCIAL SCIENCE	En el último mes	Sí	Sí, recibí consejos sobre cómo tomarlos (p. ej. con comida, durante 7 días)	Tienda médica o farmacia	Cuando he tomado todos los antibióticos según las indicaciones	Falso	Falso	Dolor de garganta, Gonorrea, Diarrea, Infección de la vejiga o infección del tracto urinario (ITU), Infección de la piel o de la herida	Resistencia a los antibióticos	Docente o investigador						Verdadero	Verdadero	Verdadero	Verdadero	Falso	Verdadero	Falso	Verdadero	No lo sé	Ni de acuerdo ni en desacuerdo	Ni de acuerdo ni en desacuerdo	Un poco en desacuerdo	Totalmente de acuerdo	Totalmente de acuerdo	Totalmente de acuerdo	Ni de acuerdo ni en desacuerdo	Un poco de acuerdo	Un poco de acuerdo	Ni de acuerdo ni en desacuerdo	Totalmente de acuerdo	Un poco en desacuerdo	Un poco de acuerdo	Un poco de acuerdo
59	Entre 22 y 24 años	Femenino	SOCIAL SCIENCE	En el último mes	No	Sí, recibí consejos sobre cómo tomarlos (p. ej. con comida, durante 7 días)	Tienda médica o farmacia	Cuando he tomado todos los antibióticos según las indicaciones	Verdadero	Verdadero	Infección de la vejiga o infección del tracto urinario (ITU), Dolor de garganta, Diarrea, Dolores en el cuerpo, Fiebre, Dolor de cabeza, Resfrío y gripe	Resistencia a los antibióticos	Doctor o enfemera						No lo sé	Verdadero	Falso	No lo sé	Verdadero	No lo sé	Verdadero	Falso	No lo sé	Ni de acuerdo ni en desacuerdo	Ni de acuerdo ni en desacuerdo	Ni de acuerdo ni en desacuerdo	Ni de acuerdo ni en desacuerdo	Ni de acuerdo ni en desacuerdo	Ni de acuerdo ni en desacuerdo	Ni de acuerdo ni en desacuerdo	Ni de acuerdo ni en desacuerdo	Totalmente de acuerdo	Totalmente de acuerdo	Totalmente de acuerdo	Totalmente de acuerdo	Totalmente de acuerdo	Totalmente de acuerdo
60	Entre 19 y 21 años	Femenino	SOCIAL SCIENCE	No puedo recordar	No puedo recordar	No puedo recordar	No puedo recordar	Cuando me sienta mejor	Falso	Falso	Dolor de garganta, Fiebre, Infección de la piel o de la herida, Dolores en el cuerpo, Dolor de cabeza	No he oído							Falso	Falso	Falso	Falso	Falso	Falso	Falso	No lo sé	Falso	Un poco de acuerdo	Un poco de acuerdo	Un poco de acuerdo	Un poco de acuerdo	Un poco de acuerdo	Un poco de acuerdo	Un poco de acuerdo	Un poco de acuerdo	Totalmente de acuerdo	Totalmente de acuerdo	Totalmente de acuerdo	Totalmente de acuerdo	Totalmente de acuerdo	Totalmente de acuerdo
61	18 años o menos	Femenino	SOCIAL SCIENCE	En los últimos 6 meses	Sí	Sí, recibí consejos sobre cómo tomarlos (p. ej. con comida, durante 7 días)	Tienda médica o farmacia	Cuando he tomado todos los antibióticos según las indicaciones	Falso	No lo sé	Infección de la vejiga o infección del tracto urinario (ITU), Dolor de garganta, Diarrea, Resfrío y gripe, Fiebre	Resistencia a los antibióticos	Doctor o enfemera						Verdadero	Verdadero	Verdadero	Falso	Falso	Verdadero	No lo sé	Verdadero	No lo sé	Totalmente de acuerdo	Un poco de acuerdo	Totalmente de acuerdo	Totalmente de acuerdo	Totalmente de acuerdo	Totalmente de acuerdo	Totalmente de acuerdo	Totalmente de acuerdo	Ni de acuerdo ni en desacuerdo	Totalmente de acuerdo	Totalmente de acuerdo	Totalmente de acuerdo	Totalmente de acuerdo	Un poco de acuerdo
62	Entre 19 y 21 años	Masculino	SOCIAL SCIENCE	En el último mes	Sí	Sí, recibí consejos sobre cómo tomarlos (p. ej. con comida, durante 7 días)	Tienda médica o farmacia	Cuando he tomado todos los antibióticos según las indicaciones	Verdadero	Verdadero	Dolores en el cuerpo, Infección de la vejiga o infección del tracto urinario (ITU), Dolor de cabeza, VIH / SIDA, Dolor de garganta	Bacterias resistentes a los antibóticos						Doctor o enfemera	Verdadero	Verdadero	Verdadero	Verdadero	Verdadero	Verdadero	Verdadero	Verdadero	Verdadero	Totalmente de acuerdo	Totalmente de acuerdo	Totalmente de acuerdo	Totalmente de acuerdo	Totalmente de acuerdo	Totalmente de acuerdo	Totalmente de acuerdo	Totalmente de acuerdo	Totalmente de acuerdo	Totalmente de acuerdo	Totalmente de acuerdo	Totalmente de acuerdo	Totalmente de acuerdo	Totalmente de acuerdo
63	Entre 19 y 21 años	Femenino	APPLIED SCIENCE	En el último mes	No	No	Tienda médica o farmacia	Cuando he tomado todos los antibióticos según las indicaciones	Falso	Verdadero	Dolores en el cuerpo, Diarrea, Fiebre, Infección de la vejiga o infección del tracto urinario (ITU), Infección de la piel o de la herida, Dolor de garganta, Resfrío y gripe, Dolor de cabeza	Resistencia a los antibióticos	Doctor o enfemera, Farmacéutico, Campañas específicas						Verdadero	Verdadero	Verdadero	Verdadero	Falso	Falso	Verdadero	Verdadero	Verdadero	Totalmente de acuerdo	Totalmente de acuerdo	Totalmente de acuerdo	Totalmente de acuerdo	Totalmente de acuerdo	Totalmente de acuerdo	Totalmente de acuerdo	Totalmente de acuerdo	Totalmente de acuerdo	Ni de acuerdo ni en desacuerdo	Totalmente de acuerdo	Ni de acuerdo ni en desacuerdo	Totalmente de acuerdo	Totalmente en desacuerdo
64	Entre 19 y 21 años	Femenino	APPLIED SCIENCE	Hace más de un año	Sí	Sí, recibí consejos sobre cómo tomarlos (p. ej. con comida, durante 7 días)	Tienda médica o farmacia	Cuando he tomado todos los antibióticos según las indicaciones	Falso	Falso	Infección de la vejiga o infección del tracto urinario (ITU), Infección de la piel o de la herida, VIH / SIDA	Resistencia a los antibióticos	Doctor o enfemera, Docente o investigador, Medios de comunicación (periódicos, TV, radio)						Verdadero	Verdadero	Verdadero	Verdadero	Falso	No lo sé	No lo sé	Verdadero	No lo sé	Totalmente de acuerdo	Ni de acuerdo ni en desacuerdo	Totalmente de acuerdo	Totalmente de acuerdo	Totalmente de acuerdo	Totalmente de acuerdo	Un poco de acuerdo	Un poco de acuerdo	Totalmente de acuerdo	Un poco en desacuerdo	Totalmente de acuerdo	Totalmente en desacuerdo	Totalmente de acuerdo	Totalmente de acuerdo
65	Entre 19 y 21 años	Femenino	APPLIED SCIENCE	En los últimos 6 meses	No	Sí, recibí consejos sobre cómo tomarlos (p. ej. con comida, durante 7 días)	Tienda médica o farmacia	Cuando he tomado todos los antibióticos según las indicaciones	Falso	Falso	Infección de la piel o de la herida, Gonorrea, Infección de la vejiga o infección del tracto urinario (ITU), Malaria	Resitencia Antimicrobiana			Doctor o enfemera, Docente o investigador, Miembro de familia o amigo (incluye medios sociales), Campañas específicas				Falso	Verdadero	Verdadero	No lo sé	Falso	Falso	No lo sé	No lo sé	No lo sé	Totalmente de acuerdo	Un poco de acuerdo	Un poco en desacuerdo	Totalmente de acuerdo	Totalmente de acuerdo	Totalmente de acuerdo	Ni de acuerdo ni en desacuerdo	Ni de acuerdo ni en desacuerdo	Ni de acuerdo ni en desacuerdo	Ni de acuerdo ni en desacuerdo	Totalmente de acuerdo	Un poco de acuerdo	Un poco de acuerdo	Un poco en desacuerdo
66	Entre 19 y 21 años	Masculino	SOCIAL SCIENCE	En el último mes	Sí	Sí, recibí consejos sobre cómo tomarlos (p. ej. con comida, durante 7 días)	Tienda médica o farmacia	Cuando he tomado todos los antibióticos según las indicaciones	Falso	Falso	Resfrío y gripe, Infección de la vejiga o infección del tracto urinario (ITU), Infección de la piel o de la herida, Fiebre, Dolor de garganta	Bacterias resistentes a los antibóticos						Doctor o enfemera, Docente o investigador, Medios de comunicación (periódicos, TV, radio)	Verdadero	Verdadero	Verdadero	Verdadero	Falso	No lo sé	Falso	Verdadero	No lo sé	Un poco de acuerdo	Ni de acuerdo ni en desacuerdo	Un poco en desacuerdo	Totalmente de acuerdo	Totalmente de acuerdo	Ni de acuerdo ni en desacuerdo	Totalmente de acuerdo	Un poco de acuerdo	Un poco de acuerdo	Un poco en desacuerdo	Totalmente de acuerdo	Totalmente en desacuerdo	Ni de acuerdo ni en desacuerdo	Un poco de acuerdo
67	18 años o menos	Femenino	SOCIAL SCIENCE	En el último mes	Sí	Sí, recibí consejos sobre cómo tomarlos (p. ej. con comida, durante 7 días)	Tienda médica o farmacia	Cuando he tomado todos los antibióticos según las indicaciones	Falso	Falso	Infección de la piel o de la herida, Gonorrea, Infección de la vejiga o infección del tracto urinario (ITU), Sarampión	Resistencia a los antibióticos	Miembro de familia o amigo (incluye medios sociales)						Verdadero	Falso	Verdadero	Verdadero	Falso	Verdadero	Falso	No lo sé	Falso	Totalmente de acuerdo	Un poco de acuerdo	Totalmente de acuerdo	Totalmente de acuerdo	Totalmente de acuerdo	Totalmente de acuerdo	Totalmente de acuerdo	Ni de acuerdo ni en desacuerdo	Ni de acuerdo ni en desacuerdo	Totalmente de acuerdo	Totalmente de acuerdo	Un poco de acuerdo	Totalmente de acuerdo	Totalmente de acuerdo
68	Entre 22 y 24 años	Femenino	SOCIAL SCIENCE	No puedo recordar	No puedo recordar	No puedo recordar	No puedo recordar	Cuando me sienta mejor	No lo sé	No lo sé	Infección de la vejiga o infección del tracto urinario (ITU), Dolor de garganta, Resfrío y gripe, Dolor de cabeza, Fiebre	No he oído							Verdadero	Verdadero	Verdadero	No lo sé	Falso	Falso	Falso	No lo sé	Verdadero	Totalmente de acuerdo	Totalmente de acuerdo	Totalmente de acuerdo	Totalmente de acuerdo	Totalmente de acuerdo	Totalmente de acuerdo	Totalmente de acuerdo	Totalmente de acuerdo	Ni de acuerdo ni en desacuerdo	Ni de acuerdo ni en desacuerdo	Totalmente de acuerdo	Ni de acuerdo ni en desacuerdo	Ni de acuerdo ni en desacuerdo	Un poco de acuerdo
69	Entre 19 y 21 años	Femenino	APPLIED SCIENCE	En el último mes	Sí	Sí, recibí consejos sobre cómo tomarlos (p. ej. con comida, durante 7 días)	Tienda médica o farmacia	Cuando he tomado todos los antibióticos según las indicaciones	Falso	Verdadero	VIH / SIDA, Diarrea, Gonorrea	Superbacterias		Docente o investigador					Verdadero	Verdadero	Verdadero	Falso	Falso	Falso	Verdadero	Verdadero	No lo sé	Totalmente de acuerdo	Totalmente de acuerdo	Totalmente de acuerdo	Totalmente de acuerdo	Totalmente de acuerdo	Totalmente de acuerdo	Totalmente de acuerdo	Totalmente de acuerdo	Totalmente de acuerdo	Un poco de acuerdo	Totalmente de acuerdo	Un poco de acuerdo	Totalmente de acuerdo	Totalmente de acuerdo
70	25 años o más	Femenino	SOCIAL SCIENCE	En el último mes	No	Sí, recibí consejos sobre cómo tomarlos (p. ej. con comida, durante 7 días)	Tienda médica o farmacia	Cuando he tomado todos los antibióticos según las indicaciones	No lo sé	No lo sé	Diarrea, Infección de la vejiga o infección del tracto urinario (ITU), Dolor de garganta, Fiebre	Resistencia a los antibióticos	Doctor o enfemera						Verdadero	Verdadero	Verdadero	Verdadero	No lo sé	Falso	No lo sé	Verdadero	No lo sé	Totalmente de acuerdo	Totalmente de acuerdo	Un poco de acuerdo	Totalmente de acuerdo	Totalmente de acuerdo	Totalmente de acuerdo	Totalmente de acuerdo	Totalmente de acuerdo	Totalmente de acuerdo	Totalmente de acuerdo	Totalmente de acuerdo	Totalmente de acuerdo	Totalmente de acuerdo	Un poco de acuerdo
71	Entre 22 y 24 años	Femenino	SOCIAL SCIENCE	En los últimos 6 meses	No	No	Tienda médica o farmacia	Cuando he tomado todos los antibióticos según las indicaciones	Falso	Falso	Diarrea, Fiebre, Infección de la vejiga o infección del tracto urinario (ITU), Dolores en el cuerpo, Dolor de garganta, Dolor de cabeza, Resfrío y gripe	Resistencia a las medicinas					Doctor o enfemera, Miembro de familia o amigo (incluye medios sociales)		Verdadero	Verdadero	Verdadero	Verdadero	Falso	No lo sé	No lo sé	No lo sé	Verdadero	Totalmente de acuerdo	Totalmente de acuerdo	Totalmente de acuerdo	Totalmente de acuerdo	Totalmente de acuerdo	Totalmente de acuerdo	Totalmente de acuerdo	Un poco de acuerdo	Ni de acuerdo ni en desacuerdo	Ni de acuerdo ni en desacuerdo	Totalmente de acuerdo	Un poco de acuerdo	Totalmente de acuerdo	Totalmente de acuerdo
72	18 años o menos	Femenino	APPLIED SCIENCE	En el último mes	Sí	Sí, recibí consejos sobre cómo tomarlos (p. ej. con comida, durante 7 días)	Tienda médica o farmacia	Cuando he tomado todos los antibióticos según las indicaciones	Falso	Falso	Fiebre, Dolores en el cuerpo, Dolor de cabeza, Resfrío y gripe, Dolor de garganta, Diarrea	Resistencia a las medicinas					Doctor o enfemera		Verdadero	Verdadero	Verdadero	Verdadero	No lo sé	Verdadero	Falso	No lo sé	No lo sé	Totalmente de acuerdo	Ni de acuerdo ni en desacuerdo	Un poco de acuerdo	Totalmente de acuerdo	Totalmente de acuerdo	Totalmente de acuerdo	Totalmente de acuerdo	Un poco de acuerdo	Ni de acuerdo ni en desacuerdo	Un poco de acuerdo	Un poco de acuerdo	Un poco de acuerdo	Totalmente de acuerdo	Totalmente de acuerdo
73	Entre 19 y 21 años	Masculino	SOCIAL SCIENCE	Hace más de un año	Sí	Sí, recibí consejos sobre cómo tomarlos (p. ej. con comida, durante 7 días)	Tienda médica o farmacia	Cuando he tomado todos los antibióticos según las indicaciones	No lo sé	Falso	Resfrío y gripe, Dolor de garganta, Diarrea, Fiebre, Dolores en el cuerpo, Dolor de cabeza, Infección de la vejiga o infección del tracto urinario (ITU)	Resistencia a los antibióticos	Doctor o enfemera, Miembro de familia o amigo (incluye medios sociales), Medios de comunicación (periódicos, TV, radio)						Verdadero	Verdadero	Falso	Verdadero	No lo sé	Falso	Verdadero	No lo sé	No lo sé	Un poco de acuerdo	Ni de acuerdo ni en desacuerdo	Un poco de acuerdo	Totalmente de acuerdo	Totalmente de acuerdo	Un poco de acuerdo	Un poco de acuerdo	Totalmente de acuerdo	Ni de acuerdo ni en desacuerdo	Totalmente en desacuerdo	Un poco de acuerdo	Un poco de acuerdo	Ni de acuerdo ni en desacuerdo	Un poco de acuerdo
74	Entre 22 y 24 años	Femenino	SOCIAL SCIENCE	En los últimos 6 meses	No	Sí, recibí consejos sobre cómo tomarlos (p. ej. con comida, durante 7 días)	Amigo o familiar	Cuando he tomado todos los antibióticos según las indicaciones	Falso	Falso	Resfrío y gripe, Infección de la vejiga o infección del tracto urinario (ITU)	Resistencia a los antibióticos	Doctor o enfemera, Docente o investigador, Campañas específicas						Verdadero	Verdadero	Verdadero	Verdadero	No lo sé	No lo sé	No lo sé	Verdadero	No lo sé	Totalmente de acuerdo	Totalmente de acuerdo	Totalmente de acuerdo	Totalmente de acuerdo	Totalmente de acuerdo	Totalmente de acuerdo	Totalmente de acuerdo	Un poco de acuerdo	Un poco de acuerdo	Un poco en desacuerdo	Totalmente de acuerdo	Ni de acuerdo ni en desacuerdo	Un poco de acuerdo	Totalmente de acuerdo
75	18 años o menos	Femenino	APPLIED SCIENCE	En el último mes	No	Sí, recibí consejos sobre cómo tomarlos (p. ej. con comida, durante 7 días)	Tienda médica o farmacia	Cuando me sienta mejor	Falso	No lo sé	Gonorrea, Dolor de cabeza, VIH / SIDA, Diarrea, Fiebre, Resfrío y gripe, Dolor de garganta	Resistencia a las medicinas					Doctor o enfemera, Docente o investigador, Miembro de familia o amigo (incluye medios sociales), Campañas específicas		Verdadero	Verdadero	No lo sé	Verdadero	Falso	No lo sé	No lo sé	Verdadero	No lo sé	Totalmente de acuerdo	Totalmente de acuerdo	Un poco de acuerdo	Totalmente de acuerdo	Totalmente de acuerdo	Totalmente de acuerdo	Totalmente de acuerdo	Totalmente de acuerdo	Un poco en desacuerdo	Totalmente de acuerdo	Totalmente de acuerdo	Un poco de acuerdo	Totalmente de acuerdo	Un poco de acuerdo
76	Entre 22 y 24 años	Femenino	SOCIAL SCIENCE	En los últimos 6 meses	Sí	Sí, recibí consejos sobre cómo tomarlos (p. ej. con comida, durante 7 días)	Tienda médica o farmacia	Cuando he tomado todos los antibióticos según las indicaciones	Falso	Falso	Resfrío y gripe, Fiebre, Infección de la vejiga o infección del tracto urinario (ITU), Dolores en el cuerpo, Dolor de garganta, Malaria, Infección de la piel o de la herida	Bacterias resistentes a los antibóticos						Doctor o enfemera, Docente o investigador	Verdadero	Verdadero	Verdadero	Verdadero	No lo sé	Verdadero	Verdadero	No lo sé	No lo sé	Totalmente de acuerdo	Ni de acuerdo ni en desacuerdo	Totalmente de acuerdo	Totalmente de acuerdo	Totalmente de acuerdo	Totalmente de acuerdo	Totalmente de acuerdo	Un poco de acuerdo	Un poco de acuerdo	Un poco de acuerdo	Totalmente de acuerdo	Ni de acuerdo ni en desacuerdo	Totalmente de acuerdo	Totalmente de acuerdo
77	Entre 19 y 21 años	Femenino	SOCIAL SCIENCE	En el último mes	No	No	Los tenía guardados de una vez anterior	Cuando he tomado todos los antibióticos según las indicaciones	Falso	No lo sé	Resfrío y gripe, Dolor de garganta, Dolores en el cuerpo, Dolor de cabeza, Sarampión, Fiebre, Diarrea	No he oído							Verdadero	Verdadero	Verdadero	No lo sé	Verdadero	No lo sé	No lo sé	No lo sé	No lo sé	Totalmente de acuerdo	Totalmente de acuerdo	Totalmente de acuerdo	Totalmente de acuerdo	Totalmente de acuerdo	Totalmente de acuerdo	Totalmente de acuerdo	Totalmente de acuerdo	Totalmente de acuerdo	Un poco de acuerdo	Totalmente de acuerdo	Ni de acuerdo ni en desacuerdo	Totalmente de acuerdo	Totalmente de acuerdo
78	Entre 19 y 21 años	Femenino	APPLIED SCIENCE	En el último mes	No	Sí, recibí consejos sobre cómo tomarlos (p. ej. con comida, durante 7 días)	Tienda médica o farmacia	Cuando he tomado todos los antibióticos según las indicaciones	Falso	Falso	Infección de la piel o de la herida, Infección de la vejiga o infección del tracto urinario (ITU), Gonorrea, Diarrea	Resitencia Antimicrobiana			Docente o investigador				Falso	Verdadero	Verdadero	Verdadero	Falso	Falso	Verdadero	Verdadero	No lo sé	Totalmente de acuerdo	Ni de acuerdo ni en desacuerdo	Totalmente de acuerdo	Totalmente de acuerdo	Totalmente de acuerdo	Totalmente de acuerdo	Totalmente de acuerdo	Totalmente de acuerdo	Totalmente de acuerdo	Un poco de acuerdo	Totalmente de acuerdo	Un poco en desacuerdo	Totalmente de acuerdo	Ni de acuerdo ni en desacuerdo
79	Entre 19 y 21 años	Masculino	APPLIED SCIENCE	En el último mes	No	No	Tienda médica o farmacia	Cuando he tomado todos los antibióticos según las indicaciones	Falso	Falso	Infección de la vejiga o infección del tracto urinario (ITU), Infección de la piel o de la herida, Gonorrea	Resitencia Antimicrobiana			Doctor o enfemera, Docente o investigador				Verdadero	Verdadero	Verdadero	Verdadero	Falso	Falso	Verdadero	Verdadero	No lo sé	Totalmente de acuerdo	Totalmente de acuerdo	Totalmente de acuerdo	Totalmente de acuerdo	Totalmente de acuerdo	Totalmente de acuerdo	Totalmente de acuerdo	Totalmente de acuerdo	Totalmente de acuerdo	Totalmente de acuerdo	Totalmente de acuerdo	Un poco de acuerdo	Totalmente de acuerdo	Totalmente de acuerdo
80	Entre 22 y 24 años	Femenino	SOCIAL SCIENCE	En el último mes	Sí	Sí, recibí consejos sobre cómo tomarlos (p. ej. con comida, durante 7 días)	Tienda médica o farmacia	Cuando me sienta mejor	No lo sé	Falso	Dolor de cabeza, Resfrío y gripe, Dolores en el cuerpo, Dolor de garganta, Fiebre	Resistencia a las medicinas					Doctor o enfemera, Docente o investigador		Verdadero	Verdadero	No lo sé	Verdadero	Falso	No lo sé	No lo sé	No lo sé	Verdadero	Totalmente de acuerdo	Totalmente de acuerdo	Ni de acuerdo ni en desacuerdo	Totalmente de acuerdo	Totalmente de acuerdo	Un poco de acuerdo	Totalmente de acuerdo	Totalmente de acuerdo	Un poco de acuerdo	Ni de acuerdo ni en desacuerdo	Totalmente de acuerdo	Totalmente de acuerdo	Un poco de acuerdo	Un poco de acuerdo
81	18 años o menos	Femenino	SOCIAL SCIENCE	En los últimos 6 meses	Sí	Sí, recibí consejos sobre cómo tomarlos (p. ej. con comida, durante 7 días)	Tienda médica o farmacia	Cuando me sienta mejor	Falso	No lo sé	Diarrea, Dolor de garganta, Resfrío y gripe, Fiebre, Infección de la vejiga o infección del tracto urinario (ITU), Sarampión	Resistencia a los antibióticos	Doctor o enfemera, Miembro de familia o amigo (incluye medios sociales)						Verdadero	Verdadero	Verdadero	Verdadero	Falso	Verdadero	Verdadero	Verdadero	No lo sé	Totalmente de acuerdo	Un poco de acuerdo	Totalmente de acuerdo	Totalmente de acuerdo	Totalmente de acuerdo	Un poco de acuerdo	Un poco de acuerdo	Un poco de acuerdo	Un poco de acuerdo	Un poco de acuerdo	Totalmente de acuerdo	Un poco de acuerdo	Totalmente de acuerdo	Totalmente de acuerdo
82	18 años o menos	Femenino	APPLIED SCIENCE	En el último mes	No puedo recordar	Sí, recibí consejos sobre cómo tomarlos (p. ej. con comida, durante 7 días)	Tienda médica o farmacia	Cuando he tomado todos los antibióticos según las indicaciones	Falso	Falso	Malaria, Sarampión, Dolores en el cuerpo, Infección de la vejiga o infección del tracto urinario (ITU), Infección de la piel o de la herida, VIH / SIDA	Bacterias resistentes a los antibóticos						Doctor o enfemera, Docente o investigador	Verdadero	Verdadero	Verdadero	Verdadero	Falso	Falso	Falso	Falso	Verdadero	Totalmente de acuerdo	Ni de acuerdo ni en desacuerdo	Ni de acuerdo ni en desacuerdo	Totalmente de acuerdo	Totalmente de acuerdo	Totalmente de acuerdo	Totalmente de acuerdo	Totalmente de acuerdo	Un poco de acuerdo	Un poco de acuerdo	Totalmente de acuerdo	Ni de acuerdo ni en desacuerdo	Totalmente de acuerdo	Totalmente de acuerdo
83	Entre 19 y 21 años	Femenino	APPLIED SCIENCE	Hace más de un año	Sí	Sí, recibí consejos sobre cómo tomarlos (p. ej. con comida, durante 7 días)	Tienda médica o farmacia	Cuando he tomado todos los antibióticos según las indicaciones	Falso	Falso	Dolores en el cuerpo, Gonorrea, Infección de la vejiga o infección del tracto urinario (ITU), Infección de la piel o de la herida	Bacterias resistentes a los antibóticos						Doctor o enfemera, Docente o investigador, Farmacéutico, Miembro de familia o amigo (incluye medios sociales), Medios de comunicación (periódicos, TV, radio)	Verdadero	Verdadero	Verdadero	Verdadero	Falso	Falso	Verdadero	Verdadero	Verdadero	Totalmente de acuerdo	Totalmente de acuerdo	Totalmente de acuerdo	Totalmente de acuerdo	Totalmente de acuerdo	Totalmente de acuerdo	Totalmente de acuerdo	Totalmente de acuerdo	Totalmente de acuerdo	Totalmente de acuerdo	Totalmente de acuerdo	Totalmente en desacuerdo	Totalmente de acuerdo	Totalmente de acuerdo
84	Entre 22 y 24 años	Femenino	SOCIAL SCIENCE	En el último mes	No	No	Los tenía guardados de una vez anterior	Cuando he tomado todos los antibióticos según las indicaciones	Verdadero	Falso	Dolor de garganta, Infección de la vejiga o infección del tracto urinario (ITU), Fiebre, Infección de la piel o de la herida, Diarrea	Resistencia a los antibióticos	Doctor o enfemera, Medios de comunicación (periódicos, TV, radio)						Verdadero	Verdadero	Verdadero	Verdadero	Falso	Verdadero	Verdadero	Verdadero	Verdadero	Totalmente de acuerdo	Totalmente de acuerdo	Totalmente de acuerdo	Totalmente de acuerdo	Totalmente de acuerdo	Totalmente de acuerdo	Un poco de acuerdo	Totalmente de acuerdo	Un poco de acuerdo	Ni de acuerdo ni en desacuerdo	Totalmente de acuerdo	Un poco de acuerdo	Totalmente de acuerdo	Totalmente en desacuerdo
85	Entre 19 y 21 años	Masculino	APPLIED SCIENCE	En los últimos 6 meses	Sí	Sí, recibí consejos sobre cómo tomarlos (p. ej. con comida, durante 7 días)	Tienda médica o farmacia	Cuando he tomado todos los antibióticos según las indicaciones	Falso	Falso	Infección de la vejiga o infección del tracto urinario (ITU), Dolor de garganta, Gonorrea, Infección de la piel o de la herida, Diarrea	Superbacterias		Docente o investigador					Falso	Verdadero	Verdadero	Verdadero	Falso	Falso	Verdadero	Verdadero	Verdadero	Totalmente de acuerdo	Un poco de acuerdo	Totalmente de acuerdo	Totalmente de acuerdo	Totalmente de acuerdo	Totalmente de acuerdo	Totalmente de acuerdo	Totalmente de acuerdo	Totalmente de acuerdo	Ni de acuerdo ni en desacuerdo	Totalmente de acuerdo	Ni de acuerdo ni en desacuerdo	Totalmente de acuerdo	Un poco de acuerdo
86	Entre 19 y 21 años	Femenino	SOCIAL SCIENCE	Hace más de un año	Sí	Sí, recibí consejos sobre cómo tomarlos (p. ej. con comida, durante 7 días)	Tienda médica o farmacia	Cuando me sienta mejor	Verdadero	Verdadero	Dolores en el cuerpo, Dolor de cabeza, Fiebre	Resistencia a los antibióticos	Miembro de familia o amigo (incluye medios sociales)						Verdadero	Verdadero	Falso	Falso	Falso	Verdadero	Falso	Falso	Falso	Totalmente de acuerdo	Un poco de acuerdo	Un poco de acuerdo	Un poco de acuerdo	Totalmente de acuerdo	Un poco de acuerdo	Totalmente de acuerdo	Un poco de acuerdo	Totalmente de acuerdo	Totalmente de acuerdo	Totalmente de acuerdo	Totalmente de acuerdo	Totalmente de acuerdo	Totalmente de acuerdo
87	Entre 19 y 21 años	Masculino	SOCIAL SCIENCE	En el último mes	No	Sí, recibí consejos sobre cómo tomarlos (p. ej. con comida, durante 7 días)	Tienda médica o farmacia	Cuando me sienta mejor	Verdadero	Verdadero	Diarrea, Fiebre, Resfrío y gripe, Dolor de cabeza	Resistencia a los antibióticos	Doctor o enfemera, Miembro de familia o amigo (incluye medios sociales)						Verdadero	Verdadero	Verdadero	Verdadero	Falso	Verdadero	Verdadero	No lo sé	No lo sé	Un poco de acuerdo	Un poco de acuerdo	Ni de acuerdo ni en desacuerdo	Totalmente de acuerdo	Totalmente de acuerdo	Totalmente de acuerdo	Ni de acuerdo ni en desacuerdo	Un poco de acuerdo	Ni de acuerdo ni en desacuerdo	Un poco de acuerdo	Totalmente de acuerdo	Totalmente de acuerdo	Totalmente de acuerdo	Un poco de acuerdo
88	Entre 22 y 24 años	Femenino	SOCIAL SCIENCE	Nunca				No lo sé	Falso	Falso	Fiebre, Malaria, Dolores en el cuerpo, Dolor de cabeza	No he oído							No lo sé	No lo sé	No lo sé	No lo sé	No lo sé	No lo sé	No lo sé	No lo sé	No lo sé	Ni de acuerdo ni en desacuerdo	Ni de acuerdo ni en desacuerdo	Ni de acuerdo ni en desacuerdo	Ni de acuerdo ni en desacuerdo	Ni de acuerdo ni en desacuerdo	Ni de acuerdo ni en desacuerdo	Ni de acuerdo ni en desacuerdo	Ni de acuerdo ni en desacuerdo	Un poco en desacuerdo	Un poco en desacuerdo	Un poco en desacuerdo	Un poco en desacuerdo	Un poco en desacuerdo	Un poco en desacuerdo
89	Entre 19 y 21 años	Femenino	APPLIED SCIENCE	En el último mes	Sí	Sí, recibí consejos sobre cómo tomarlos (p. ej. con comida, durante 7 días)	Amigo o familiar	Cuando me sienta mejor	Verdadero	Verdadero	Gonorrea, Diarrea, Infección de la piel o de la herida, Infección de la vejiga o infección del tracto urinario (ITU), Dolor de garganta	Superbacterias		Medios de comunicación (periódicos, TV, radio)					Falso	Verdadero	Verdadero	Verdadero	Falso	Falso	Verdadero	Verdadero	Verdadero	Totalmente de acuerdo	Un poco de acuerdo	Totalmente de acuerdo	Totalmente de acuerdo	Totalmente de acuerdo	Totalmente de acuerdo	Totalmente de acuerdo	Totalmente de acuerdo	Totalmente de acuerdo	Totalmente de acuerdo	Totalmente de acuerdo	Ni de acuerdo ni en desacuerdo	Un poco de acuerdo	Totalmente de acuerdo
90	18 años o menos	Femenino	SOCIAL SCIENCE	Hace más de un año	Sí	Sí, recibí consejos sobre cómo tomarlos (p. ej. con comida, durante 7 días)	Tienda médica o farmacia	Cuando he tomado todos los antibióticos según las indicaciones	Falso	Falso	Gonorrea, Infección de la vejiga o infección del tracto urinario (ITU), VIH / SIDA	Resistencia a los antibióticos	Doctor o enfemera, Farmacéutico, Miembro de familia o amigo (incluye medios sociales), Campañas específicas						Verdadero	No lo sé	Verdadero	Verdadero	Falso	Falso	No lo sé	Verdadero	No lo sé	Totalmente de acuerdo	Un poco de acuerdo	Totalmente de acuerdo	Un poco de acuerdo	Totalmente de acuerdo	Totalmente de acuerdo	Totalmente de acuerdo	Un poco de acuerdo	Un poco de acuerdo	Totalmente en desacuerdo	Totalmente de acuerdo	Ni de acuerdo ni en desacuerdo	Totalmente de acuerdo	Totalmente de acuerdo
91	Entre 22 y 24 años	Femenino	APPLIED SCIENCE	En los últimos 6 meses	Sí	Sí, recibí consejos sobre cómo tomarlos (p. ej. con comida, durante 7 días)	Los tenía guardados de una vez anterior	Cuando he tomado todos los antibióticos según las indicaciones	Verdadero	Verdadero	Gonorrea, Infección de la vejiga o infección del tracto urinario (ITU), Infección de la piel o de la herida	Bacterias resistentes a los antibóticos						Doctor o enfemera, Docente o investigador	Verdadero	Verdadero	Verdadero	Verdadero	Falso	Verdadero	No lo sé	Verdadero	No lo sé	Totalmente de acuerdo	Un poco de acuerdo	Un poco de acuerdo	Totalmente de acuerdo	Totalmente de acuerdo	Totalmente de acuerdo	Totalmente de acuerdo	Totalmente de acuerdo	Totalmente de acuerdo	Un poco de acuerdo	Totalmente de acuerdo	Un poco de acuerdo	Totalmente de acuerdo	Totalmente de acuerdo
92	Entre 19 y 21 años	Femenino	SOCIAL SCIENCE	No puedo recordar	No puedo recordar	Sí, recibí consejos sobre cómo tomarlos (p. ej. con comida, durante 7 días)	Amigo o familiar	Cuando he tomado todos los antibióticos según las indicaciones	Verdadero	Falso	Dolores en el cuerpo, Dolor de cabeza	No he oído							No lo sé	No lo sé	No lo sé	No lo sé	No lo sé	No lo sé	Falso	No lo sé	Falso	Ni de acuerdo ni en desacuerdo	Ni de acuerdo ni en desacuerdo	Ni de acuerdo ni en desacuerdo	Ni de acuerdo ni en desacuerdo	Ni de acuerdo ni en desacuerdo	Ni de acuerdo ni en desacuerdo	Ni de acuerdo ni en desacuerdo	Ni de acuerdo ni en desacuerdo	Ni de acuerdo ni en desacuerdo	Ni de acuerdo ni en desacuerdo	Ni de acuerdo ni en desacuerdo	Ni de acuerdo ni en desacuerdo	Ni de acuerdo ni en desacuerdo	Ni de acuerdo ni en desacuerdo
93	Entre 22 y 24 años	Femenino	SOCIAL SCIENCE	En el último mes	Sí	Sí, recibí consejos sobre cómo tomarlos (p. ej. con comida, durante 7 días)	Tienda médica o farmacia	Cuando he tomado todos los antibióticos según las indicaciones	Falso	Falso	Infección de la piel o de la herida, Dolor de garganta, Infección de la vejiga o infección del tracto urinario (ITU), Resfrío y gripe, Dolores en el cuerpo	Resistencia a los antibióticos	Doctor o enfemera, Docente o investigador, Farmacéutico						No lo sé	No lo sé	No lo sé	No lo sé	No lo sé	No lo sé	No lo sé	No lo sé	No lo sé	Totalmente de acuerdo	Totalmente de acuerdo	Totalmente de acuerdo	Totalmente de acuerdo	Totalmente de acuerdo	Totalmente de acuerdo	Totalmente de acuerdo	Totalmente de acuerdo	Totalmente de acuerdo	Totalmente de acuerdo	Totalmente de acuerdo	Totalmente de acuerdo	Totalmente de acuerdo	Totalmente de acuerdo
94	Entre 19 y 21 años	Femenino	SOCIAL SCIENCE	No puedo recordar	No	No	Tienda médica o farmacia	Cuando he tomado todos los antibióticos según las indicaciones	No lo sé	No lo sé	Infección de la piel o de la herida, Gonorrea, Infección de la vejiga o infección del tracto urinario (ITU), VIH / SIDA	Resistencia a los antibióticos	Doctor o enfemera, Miembro de familia o amigo (incluye medios sociales), Medios de comunicación (periódicos, TV, radio)						Verdadero	Verdadero	Verdadero	Verdadero	Falso	No lo sé	Falso	No lo sé	No lo sé	Un poco de acuerdo	Un poco de acuerdo	Un poco de acuerdo	Totalmente de acuerdo	Totalmente de acuerdo	Un poco de acuerdo	Ni de acuerdo ni en desacuerdo	Un poco de acuerdo	Ni de acuerdo ni en desacuerdo	Un poco de acuerdo	Totalmente de acuerdo	Un poco en desacuerdo	Un poco de acuerdo	Un poco en desacuerdo
95	18 años o menos	Masculino	APPLIED SCIENCE	En los últimos 6 meses	Sí	Sí, recibí consejos sobre cómo tomarlos (p. ej. con comida, durante 7 días)	Tienda médica o farmacia	Cuando he tomado todos los antibióticos según las indicaciones	Falso	Verdadero	Malaria, Fiebre, Gonorrea, Infección de la vejiga o infección del tracto urinario (ITU), Resfrío y gripe, Infección de la piel o de la herida	Superbacterias		Docente o investigador					Falso	Verdadero	Verdadero	Verdadero	Falso	Falso	Verdadero	Verdadero	No lo sé	Totalmente de acuerdo	Ni de acuerdo ni en desacuerdo	Totalmente de acuerdo	Totalmente de acuerdo	Totalmente de acuerdo	Totalmente de acuerdo	Totalmente de acuerdo	Ni de acuerdo ni en desacuerdo	Totalmente de acuerdo	Un poco en desacuerdo	Totalmente de acuerdo	Totalmente en desacuerdo	Totalmente de acuerdo	Totalmente en desacuerdo
96	Entre 22 y 24 años	Femenino	SOCIAL SCIENCE	En los últimos 6 meses	Sí	Sí, recibí consejos sobre cómo tomarlos (p. ej. con comida, durante 7 días)	Tienda médica o farmacia	Cuando he tomado todos los antibióticos según las indicaciones	Falso	Falso	Dolor de garganta, Infección de la piel o de la herida, Infección de la vejiga o infección del tracto urinario (ITU)	Bacterias resistentes a los antibóticos						Doctor o enfemera	Verdadero	Verdadero	Verdadero	No lo sé	No lo sé	Verdadero	No lo sé	No lo sé	No lo sé	Totalmente de acuerdo	Totalmente de acuerdo	Totalmente de acuerdo	Totalmente de acuerdo	Totalmente de acuerdo	Totalmente de acuerdo	Totalmente de acuerdo	Totalmente de acuerdo	Totalmente de acuerdo	Totalmente de acuerdo	Totalmente de acuerdo	Un poco de acuerdo	Totalmente de acuerdo	Un poco de acuerdo
97	25 años o más	Femenino	SOCIAL SCIENCE	En los últimos 6 meses	No puedo recordar	Sí, recibí consejos sobre cómo tomarlos (p. ej. con comida, durante 7 días)	Tienda médica o farmacia	Cuando he tomado todos los antibióticos según las indicaciones	Falso	Falso	Diarrea, Gonorrea, Infección de la vejiga o infección del tracto urinario (ITU), Malaria	Resistencia a los antibióticos	Doctor o enfemera						Verdadero	Verdadero	Verdadero	Verdadero	Falso	Falso	Verdadero	Verdadero	Verdadero	Totalmente de acuerdo	Totalmente de acuerdo	Totalmente de acuerdo	Totalmente de acuerdo	Totalmente de acuerdo	Totalmente de acuerdo	Totalmente de acuerdo	Totalmente de acuerdo	Un poco de acuerdo	Totalmente de acuerdo	Totalmente de acuerdo	Un poco de acuerdo	Totalmente de acuerdo	Un poco de acuerdo
98	Entre 19 y 21 años	Masculino	APPLIED SCIENCE	En el último mes	No puedo recordar	Sí, recibí consejos sobre cómo tomarlos (p. ej. con comida, durante 7 días)	Amigo o familiar	Cuando he tomado todos los antibióticos según las indicaciones	No lo sé	Verdadero	Fiebre, Dolor de garganta, Dolores en el cuerpo, Infección de la vejiga o infección del tracto urinario (ITU), Diarrea	Resistencia a los antibióticos	Doctor o enfemera, Farmacéutico, Medios de comunicación (periódicos, TV, radio)						Verdadero	Verdadero	Verdadero	Verdadero	Falso	Verdadero	No lo sé	Verdadero	No lo sé	Un poco de acuerdo	Un poco en desacuerdo	Un poco de acuerdo	Un poco de acuerdo	Totalmente de acuerdo	Totalmente de acuerdo	Ni de acuerdo ni en desacuerdo	Un poco de acuerdo	Ni de acuerdo ni en desacuerdo	Ni de acuerdo ni en desacuerdo	Ni de acuerdo ni en desacuerdo	Ni de acuerdo ni en desacuerdo	Ni de acuerdo ni en desacuerdo	Ni de acuerdo ni en desacuerdo
99	Entre 19 y 21 años	Femenino	APPLIED SCIENCE	En los últimos 6 meses	Sí	No puedo recordar	Tienda médica o farmacia	Cuando he tomado todos los antibióticos según las indicaciones	Falso	Falso	Dolor de garganta, Diarrea, Infección de la piel o de la herida	Bacterias resistentes a los antibóticos						Doctor o enfemera, Docente o investigador, Miembro de familia o amigo (incluye medios sociales), Campañas específicas	Verdadero	Verdadero	Verdadero	Verdadero	Falso	Falso	No lo sé	Verdadero	No lo sé	Totalmente de acuerdo	Totalmente de acuerdo	Totalmente de acuerdo	Totalmente de acuerdo	Totalmente de acuerdo	Totalmente de acuerdo	Totalmente de acuerdo	Totalmente de acuerdo	Totalmente de acuerdo	Totalmente en desacuerdo	Totalmente de acuerdo	Totalmente en desacuerdo	Totalmente de acuerdo	Ni de acuerdo ni en desacuerdo
100	Entre 22 y 24 años	Femenino	APPLIED SCIENCE	En el último mes	Sí	Sí, recibí consejos sobre cómo tomarlos (p. ej. con comida, durante 7 días)	Tienda médica o farmacia	Cuando he tomado todos los antibióticos según las indicaciones	Falso	Falso	Resfrío y gripe, Diarrea, Infección de la vejiga o infección del tracto urinario (ITU), Dolor de garganta	Resistencia a las medicinas					Doctor o enfemera		Verdadero	Verdadero	Falso	Falso	Falso	Falso	Verdadero	Falso	Verdadero	Totalmente de acuerdo	Un poco de acuerdo	Un poco de acuerdo	Totalmente de acuerdo	Totalmente de acuerdo	Totalmente de acuerdo	Totalmente de acuerdo	Totalmente de acuerdo	Un poco de acuerdo	Totalmente de acuerdo	Totalmente de acuerdo	Totalmente en desacuerdo	Un poco de acuerdo	Totalmente en desacuerdo
101	Entre 19 y 21 años	Femenino	SOCIAL SCIENCE	En el último mes	Sí	Sí, recibí consejos sobre cómo tomarlos (p. ej. con comida, durante 7 días)	Tienda médica o farmacia	No lo sé	Falso	Verdadero	Dolor de garganta, Resfrío y gripe, Infección de la piel o de la herida, Dolor de cabeza, Fiebre, Diarrea, Dolores en el cuerpo, Infección de la vejiga o infección del tracto urinario (ITU)	No he oído							Verdadero	No lo sé	No lo sé	No lo sé	No lo sé	No lo sé	No lo sé	No lo sé	No lo sé	Un poco de acuerdo	Un poco de acuerdo	Un poco de acuerdo	Totalmente de acuerdo	Totalmente de acuerdo	Totalmente de acuerdo	Totalmente de acuerdo	Totalmente de acuerdo	Totalmente de acuerdo	Un poco de acuerdo	Un poco de acuerdo	Un poco de acuerdo	Totalmente de acuerdo	Totalmente de acuerdo
102	Entre 19 y 21 años	Femenino	APPLIED SCIENCE	En el último mes	Sí	Sí, recibí consejos sobre cómo tomarlos (p. ej. con comida, durante 7 días)	Tienda médica o farmacia	Cuando he tomado todos los antibióticos según las indicaciones	Falso	Falso	Dolores en el cuerpo, Resfrío y gripe, Dolor de cabeza, Diarrea, Infección de la piel o de la herida, Fiebre, Dolor de garganta, Infección de la vejiga o infección del tracto urinario (ITU)	Resistencia a las medicinas					Miembro de familia o amigo (incluye medios sociales)		Verdadero	Verdadero	Verdadero	Verdadero	Falso	Falso	No lo sé	No lo sé	No lo sé	Totalmente de acuerdo	Totalmente de acuerdo	Totalmente de acuerdo	Totalmente de acuerdo	Totalmente de acuerdo	Totalmente de acuerdo	Totalmente de acuerdo	Totalmente de acuerdo	Un poco de acuerdo	Un poco de acuerdo	Totalmente de acuerdo	Un poco de acuerdo	Totalmente de acuerdo	Totalmente de acuerdo
103	25 años o más	Femenino	APPLIED SCIENCE	Hace más de un año	Sí	Sí, recibí consejos sobre cómo tomarlos (p. ej. con comida, durante 7 días)	Tienda médica o farmacia	Cuando he tomado todos los antibióticos según las indicaciones	Falso	Falso	Infección de la vejiga o infección del tracto urinario (ITU)	Resistencia a los antibióticos	Doctor o enfemera, Miembro de familia o amigo (incluye medios sociales)						Falso	Verdadero	Verdadero	Verdadero	Falso	Falso	Verdadero	Verdadero	Verdadero	Totalmente de acuerdo	Totalmente de acuerdo	Totalmente de acuerdo	Totalmente de acuerdo	Totalmente de acuerdo	Totalmente de acuerdo	Totalmente de acuerdo	Totalmente de acuerdo	Totalmente de acuerdo	Totalmente de acuerdo	Totalmente de acuerdo	Totalmente en desacuerdo	Totalmente de acuerdo	Totalmente de acuerdo
104	Entre 19 y 21 años	Femenino	APPLIED SCIENCE	En el último mes	No	No	Tienda médica o farmacia	Cuando me sienta mejor	Verdadero	Verdadero	Dolor de garganta, Diarrea, Dolor de cabeza, Resfrío y gripe, Fiebre, Infección de la piel o de la herida, Infección de la vejiga o infección del tracto urinario (ITU), Dolores en el cuerpo, VIH / SIDA	Resistencia a los antibióticos	Miembro de familia o amigo (incluye medios sociales)						Verdadero	Verdadero	Verdadero	Verdadero	Falso	Falso	Falso	Verdadero	Verdadero	Un poco en desacuerdo	Totalmente en desacuerdo	Un poco en desacuerdo	Totalmente de acuerdo	Totalmente de acuerdo	Un poco en desacuerdo	Ni de acuerdo ni en desacuerdo	Ni de acuerdo ni en desacuerdo	Ni de acuerdo ni en desacuerdo	Un poco de acuerdo	Un poco de acuerdo	Un poco de acuerdo	Un poco de acuerdo	Un poco de acuerdo
105	Entre 19 y 21 años	Masculino	APPLIED SCIENCE	En los últimos 6 meses	Sí	Sí, recibí consejos sobre cómo tomarlos (p. ej. con comida, durante 7 días)	Tienda médica o farmacia	Cuando he tomado todos los antibióticos según las indicaciones	No lo sé	Verdadero	Fiebre, Dolor de cabeza, Resfrío y gripe, Dolor de garganta, Diarrea, Dolores en el cuerpo	Resistencia a los antibióticos	Doctor o enfemera, Docente o investigador						No lo sé	Verdadero	Verdadero	No lo sé	No lo sé	Verdadero	Verdadero	No lo sé	Verdadero	Ni de acuerdo ni en desacuerdo	Ni de acuerdo ni en desacuerdo	Ni de acuerdo ni en desacuerdo	Ni de acuerdo ni en desacuerdo	Totalmente de acuerdo	Totalmente de acuerdo	Totalmente de acuerdo	Totalmente de acuerdo	Un poco de acuerdo	Totalmente de acuerdo	Ni de acuerdo ni en desacuerdo	Ni de acuerdo ni en desacuerdo	Ni de acuerdo ni en desacuerdo	Ni de acuerdo ni en desacuerdo
106	Entre 19 y 21 años	Femenino	SOCIAL SCIENCE	En los últimos 6 meses	Sí	Sí, recibí consejos sobre cómo tomarlos (p. ej. con comida, durante 7 días)	Tienda médica o farmacia	Cuando he tomado todos los antibióticos según las indicaciones	Falso	Falso	Infección de la piel o de la herida, Infección de la vejiga o infección del tracto urinario (ITU)	Resistencia a los antibióticos	Doctor o enfemera, Miembro de familia o amigo (incluye medios sociales), Medios de comunicación (periódicos, TV, radio)						Falso	Verdadero	Verdadero	Verdadero	Falso	No lo sé	No lo sé	Verdadero	No lo sé	Totalmente de acuerdo	Totalmente de acuerdo	Totalmente de acuerdo	Totalmente de acuerdo	Totalmente de acuerdo	Totalmente de acuerdo	Totalmente de acuerdo	Totalmente de acuerdo	Totalmente de acuerdo	Ni de acuerdo ni en desacuerdo	Totalmente de acuerdo	Totalmente en desacuerdo	Totalmente de acuerdo	Totalmente de acuerdo
107	Entre 19 y 21 años	Masculino	APPLIED SCIENCE	En el último mes	Sí	Sí, recibí consejos sobre cómo tomarlos (p. ej. con comida, durante 7 días)	Tienda médica o farmacia	Cuando he tomado todos los antibióticos según las indicaciones	No lo sé	Falso	VIH / SIDA, Sarampión, Infección de la piel o de la herida, Infección de la vejiga o infección del tracto urinario (ITU), Malaria, Gonorrea	Resistencia a los antibióticos	Doctor o enfemera						Verdadero	Verdadero	Falso	Falso	No lo sé	Falso	Verdadero	Verdadero	No lo sé	Ni de acuerdo ni en desacuerdo	Totalmente en desacuerdo	Totalmente de acuerdo	Totalmente de acuerdo	Un poco de acuerdo	Totalmente de acuerdo	Totalmente de acuerdo	Un poco de acuerdo	Un poco de acuerdo	Un poco de acuerdo	Ni de acuerdo ni en desacuerdo	Totalmente de acuerdo	Totalmente de acuerdo	Totalmente de acuerdo
108	Entre 22 y 24 años	Femenino	SOCIAL SCIENCE	En el último mes	Sí	Sí, recibí consejos sobre cómo tomarlos (p. ej. con comida, durante 7 días)	Tienda médica o farmacia	Cuando he tomado todos los antibióticos según las indicaciones	Falso	No lo sé	Dolor de garganta, Infección de la vejiga o infección del tracto urinario (ITU), Resfrío y gripe, Diarrea, Infección de la piel o de la herida, Fiebre, Malaria, Dolores en el cuerpo, Dolor de cabeza	Bacterias resistentes a los antibóticos						Medios de comunicación (periódicos, TV, radio)	Verdadero	Verdadero	Falso	Verdadero	No lo sé	Falso	Verdadero	Verdadero	No lo sé	Totalmente de acuerdo	Totalmente de acuerdo	Un poco de acuerdo	Totalmente de acuerdo	Totalmente de acuerdo	Un poco de acuerdo	Un poco de acuerdo	Totalmente de acuerdo	Un poco de acuerdo	Totalmente de acuerdo	Totalmente de acuerdo	Un poco de acuerdo	Totalmente de acuerdo	Un poco de acuerdo
109	Entre 22 y 24 años	Masculino	SOCIAL SCIENCE	Hace más de un año	Sí	Sí, recibí consejos sobre cómo tomarlos (p. ej. con comida, durante 7 días)	Tienda médica o farmacia	Cuando he tomado todos los antibióticos según las indicaciones	Falso	Falso	Diarrea, Dolor de garganta, Gonorrea, Fiebre, Infección de la vejiga o infección del tracto urinario (ITU), Infección de la piel o de la herida	Resitencia Antimicrobiana			Doctor o enfemera, Docente o investigador, Farmacéutico, Miembro de familia o amigo (incluye medios sociales), Medios de comunicación (periódicos, TV, radio), Campañas específicas				Verdadero	Verdadero	Verdadero	Verdadero	Falso	Verdadero	Falso	Verdadero	No lo sé	Totalmente de acuerdo	Totalmente de acuerdo	Totalmente de acuerdo	Totalmente de acuerdo	Totalmente de acuerdo	Totalmente de acuerdo	Totalmente de acuerdo	Totalmente de acuerdo	Totalmente de acuerdo	Totalmente de acuerdo	Totalmente de acuerdo	Totalmente de acuerdo	Totalmente de acuerdo	Totalmente de acuerdo
110	Entre 19 y 21 años	Masculino	SOCIAL SCIENCE	En los últimos 6 meses	Sí	Sí, recibí consejos sobre cómo tomarlos (p. ej. con comida, durante 7 días)	Tienda médica o farmacia	Cuando me sienta mejor	Verdadero	Verdadero	Infección de la piel o de la herida, Dolores en el cuerpo, Resfrío y gripe, Sarampión, Dolor de cabeza, Fiebre, Diarrea, Dolor de garganta	Bacterias resistentes a los antibóticos						Doctor o enfemera, Docente o investigador, Farmacéutico, Miembro de familia o amigo (incluye medios sociales), Medios de comunicación (periódicos, TV, radio), Campañas específicas	Falso	Verdadero	Verdadero	Verdadero	No lo sé	Falso	Verdadero	Verdadero	Falso	Totalmente de acuerdo	Ni de acuerdo ni en desacuerdo	Ni de acuerdo ni en desacuerdo	Totalmente de acuerdo	Un poco de acuerdo	Un poco de acuerdo	Ni de acuerdo ni en desacuerdo	Ni de acuerdo ni en desacuerdo	Ni de acuerdo ni en desacuerdo	Un poco de acuerdo	Totalmente de acuerdo	Un poco de acuerdo	Un poco de acuerdo	Un poco en desacuerdo
111	18 años o menos	Femenino	SOCIAL SCIENCE	En el último mes	No	Sí, recibí consejos sobre cómo tomarlos (p. ej. con comida, durante 7 días)	Los tenía guardados de una vez anterior	Cuando me sienta mejor	No lo sé	Verdadero	Dolor de cabeza, Dolores en el cuerpo, Resfrío y gripe, Fiebre, Dolor de garganta, Diarrea	No he oído							No lo sé	No lo sé	No lo sé	Verdadero	No lo sé	No lo sé	No lo sé	No lo sé	No lo sé	Totalmente de acuerdo	Totalmente de acuerdo	Ni de acuerdo ni en desacuerdo	Totalmente de acuerdo	Totalmente de acuerdo	Totalmente de acuerdo	Totalmente de acuerdo	Totalmente de acuerdo	Ni de acuerdo ni en desacuerdo	Totalmente de acuerdo	Totalmente de acuerdo	Totalmente de acuerdo	Totalmente de acuerdo	Totalmente de acuerdo
112	Entre 19 y 21 años	Masculino	APPLIED SCIENCE	En el último año	Sí	Sí, recibí consejos sobre cómo tomarlos (p. ej. con comida, durante 7 días)	Tienda médica o farmacia	Cuando he tomado todos los antibióticos según las indicaciones	Falso	Falso	Infección de la piel o de la herida, Resfrío y gripe, Fiebre, Diarrea, Dolores en el cuerpo, Dolor de garganta, Infección de la vejiga o infección del tracto urinario (ITU), Dolor de cabeza	Superbacterias		Miembro de familia o amigo (incluye medios sociales)					Verdadero	Verdadero	Falso	Verdadero	Falso	Falso	Falso	Verdadero	No lo sé	Totalmente de acuerdo	Un poco en desacuerdo	Ni de acuerdo ni en desacuerdo	Totalmente de acuerdo	Totalmente de acuerdo	Un poco de acuerdo	Totalmente de acuerdo	Totalmente de acuerdo	Ni de acuerdo ni en desacuerdo	Ni de acuerdo ni en desacuerdo	Totalmente de acuerdo	Ni de acuerdo ni en desacuerdo	Totalmente de acuerdo	Totalmente de acuerdo
113	Entre 19 y 21 años	Masculino	APPLIED SCIENCE	En los últimos 6 meses	Sí	Sí, recibí consejos sobre cómo tomarlos (p. ej. con comida, durante 7 días)	Tienda médica o farmacia	Cuando he tomado todos los antibióticos según las indicaciones	Falso	Falso	Infección de la piel o de la herida, Infección de la vejiga o infección del tracto urinario (ITU)	Superbacterias		Doctor o enfemera					Verdadero	Verdadero	Verdadero	Verdadero	Falso	No lo sé	No lo sé	Verdadero	Verdadero	Totalmente de acuerdo	Ni de acuerdo ni en desacuerdo	Totalmente de acuerdo	Totalmente de acuerdo	Totalmente de acuerdo	Totalmente de acuerdo	Ni de acuerdo ni en desacuerdo	Un poco de acuerdo	Totalmente de acuerdo	Totalmente de acuerdo	Totalmente de acuerdo	Ni de acuerdo ni en desacuerdo	Totalmente de acuerdo	Totalmente de acuerdo
114	Entre 22 y 24 años	Masculino	APPLIED SCIENCE	Hace más de un año	Sí	Sí, recibí consejos sobre cómo tomarlos (p. ej. con comida, durante 7 días)	Tienda médica o farmacia	Cuando he tomado todos los antibióticos según las indicaciones	Falso	Falso	Dolor de garganta, VIH / SIDA, Infección de la piel o de la herida, Infección de la vejiga o infección del tracto urinario (ITU), Diarrea, Gonorrea	Resistencia a los antibióticos	Doctor o enfemera, Docente o investigador						Verdadero	Verdadero	Falso	Verdadero	Falso	Verdadero	Falso	Verdadero	Verdadero	Totalmente de acuerdo	Totalmente de acuerdo	Totalmente de acuerdo	Totalmente de acuerdo	Totalmente de acuerdo	Totalmente de acuerdo	Totalmente de acuerdo	Totalmente de acuerdo	Totalmente de acuerdo	Ni de acuerdo ni en desacuerdo	Totalmente de acuerdo	Totalmente en desacuerdo	Totalmente de acuerdo	Totalmente de acuerdo
115	18 años o menos	Femenino	APPLIED SCIENCE	En el último mes	No	Sí, recibí consejos sobre cómo tomarlos (p. ej. con comida, durante 7 días)	Tienda médica o farmacia	Cuando he tomado todos los antibióticos según las indicaciones	No lo sé	No lo sé	Infección de la vejiga o infección del tracto urinario (ITU), Infección de la piel o de la herida	Resistencia a los antibióticos	Doctor o enfemera, Docente o investigador						Verdadero	Verdadero	Verdadero	Verdadero	Falso	Verdadero	Verdadero	Verdadero	Verdadero	Totalmente de acuerdo	Totalmente de acuerdo	Totalmente de acuerdo	Totalmente de acuerdo	Totalmente de acuerdo	Totalmente de acuerdo	Totalmente de acuerdo	Totalmente de acuerdo	Totalmente de acuerdo	Ni de acuerdo ni en desacuerdo	Totalmente de acuerdo	Totalmente de acuerdo	Totalmente de acuerdo	Un poco de acuerdo
116	Entre 19 y 21 años	Femenino	SOCIAL SCIENCE	En los últimos 6 meses	No	Sí, recibí consejos sobre cómo tomarlos (p. ej. con comida, durante 7 días)	Tienda médica o farmacia	Cuando me sienta mejor	No lo sé	Verdadero	Diarrea, Infección de la piel o de la herida, VIH / SIDA, Gonorrea, Infección de la vejiga o infección del tracto urinario (ITU), Resfrío y gripe, Dolor de garganta	No he oído							Verdadero	Verdadero	Verdadero	Verdadero	No lo sé	Falso	No lo sé	Verdadero	No lo sé	Un poco de acuerdo	Totalmente de acuerdo	Un poco de acuerdo	Totalmente de acuerdo	Totalmente de acuerdo	Totalmente de acuerdo	Totalmente de acuerdo	Totalmente de acuerdo	Ni de acuerdo ni en desacuerdo	Ni de acuerdo ni en desacuerdo	Totalmente de acuerdo	Un poco de acuerdo	Totalmente de acuerdo	Un poco de acuerdo
117	Entre 22 y 24 años	Masculino	SOCIAL SCIENCE	En el último mes	No puedo recordar	Sí, recibí consejos sobre cómo tomarlos (p. ej. con comida, durante 7 días)	Tienda médica o farmacia	Cuando he tomado todos los antibióticos según las indicaciones	Falso	Falso	Resfrío y gripe, Infección de la piel o de la herida, Dolor de garganta, Gonorrea	Resistencia a las medicinas					Doctor o enfemera		Falso	Verdadero	Verdadero	Verdadero	No lo sé	Verdadero	Falso	Verdadero	No lo sé	Totalmente de acuerdo	Totalmente de acuerdo	Un poco de acuerdo	Totalmente de acuerdo	Totalmente de acuerdo	Totalmente de acuerdo	Un poco de acuerdo	Un poco de acuerdo	Un poco de acuerdo	Ni de acuerdo ni en desacuerdo	Totalmente de acuerdo	Ni de acuerdo ni en desacuerdo	Totalmente de acuerdo	Ni de acuerdo ni en desacuerdo
118	18 años o menos	Femenino	APPLIED SCIENCE	En el último mes	Sí	Sí, recibí consejos sobre cómo tomarlos (p. ej. con comida, durante 7 días)	Tienda médica o farmacia	Cuando he tomado todos los antibióticos según las indicaciones	No lo sé	No lo sé	Infección de la piel o de la herida, Infección de la vejiga o infección del tracto urinario (ITU), Resfrío y gripe	Resistencia a los antibióticos	Doctor o enfemera, Docente o investigador, Farmacéutico, Miembro de familia o amigo (incluye medios sociales), Medios de comunicación (periódicos, TV, radio)						Verdadero	Verdadero	Verdadero	Verdadero	Falso	Verdadero	Verdadero	No lo sé	No lo sé	Totalmente de acuerdo	Totalmente de acuerdo	Totalmente de acuerdo	Totalmente de acuerdo	Totalmente de acuerdo	Totalmente de acuerdo	Totalmente de acuerdo	Un poco de acuerdo	Totalmente de acuerdo	Ni de acuerdo ni en desacuerdo	Totalmente de acuerdo	Un poco en desacuerdo	Totalmente de acuerdo	Totalmente de acuerdo
119	Entre 19 y 21 años	Femenino	APPLIED SCIENCE	En el último año	Sí	Sí, recibí consejos sobre cómo tomarlos (p. ej. con comida, durante 7 días)	Tienda médica o farmacia	Cuando he tomado todos los antibióticos según las indicaciones	Falso	Falso	Gonorrea, Infección de la piel o de la herida, Dolor de garganta, Infección de la vejiga o infección del tracto urinario (ITU)	Bacterias resistentes a los antibóticos						Docente o investigador, Medios de comunicación (periódicos, TV, radio), Campañas específicas	Verdadero	Verdadero	Verdadero	Verdadero	Falso	Verdadero	Falso	Verdadero	No lo sé	Totalmente de acuerdo	Totalmente de acuerdo	Totalmente de acuerdo	Totalmente de acuerdo	Totalmente de acuerdo	Totalmente de acuerdo	Totalmente de acuerdo	Totalmente de acuerdo	Totalmente de acuerdo	Totalmente de acuerdo	Totalmente de acuerdo	Un poco de acuerdo	Totalmente de acuerdo	Ni de acuerdo ni en desacuerdo
120	Entre 19 y 21 años	Masculino	APPLIED SCIENCE	Nunca				Cuando he tomado todos los antibióticos según las indicaciones	Falso	Falso	Sarampión, Diarrea, Dolor de cabeza, Dolor de garganta, Fiebre, Infección de la vejiga o infección del tracto urinario (ITU), Dolores en el cuerpo	Resistencia a los antibióticos	Doctor o enfemera, Farmacéutico, Miembro de familia o amigo (incluye medios sociales), Medios de comunicación (periódicos, TV, radio), Campañas específicas						Verdadero	Verdadero	Falso	Verdadero	Falso	Falso	Verdadero	Falso	No lo sé	Totalmente de acuerdo	Un poco de acuerdo	Totalmente de acuerdo	Totalmente de acuerdo	Totalmente de acuerdo	Ni de acuerdo ni en desacuerdo	Totalmente de acuerdo	Totalmente de acuerdo	Totalmente de acuerdo	Ni de acuerdo ni en desacuerdo	Totalmente de acuerdo	Totalmente en desacuerdo	Totalmente de acuerdo	Un poco en desacuerdo
121	Entre 19 y 21 años	Masculino	SOCIAL SCIENCE	En los últimos 6 meses	No	No	Tienda médica o farmacia	Cuando me sienta mejor	Verdadero	Verdadero	Gonorrea, Diarrea, Resfrío y gripe, Dolor de cabeza, Dolor de garganta, Fiebre, Dolores en el cuerpo	Superbacterias		Doctor o enfemera					Falso	Verdadero	Verdadero	Verdadero	Falso	Falso	Verdadero	Verdadero	Verdadero	Totalmente de acuerdo	Totalmente de acuerdo	Totalmente de acuerdo	Totalmente de acuerdo	Totalmente de acuerdo	Totalmente de acuerdo	Un poco de acuerdo	Totalmente de acuerdo	Totalmente de acuerdo	Totalmente de acuerdo	Totalmente de acuerdo	Totalmente de acuerdo	Totalmente de acuerdo	Totalmente de acuerdo
122	Entre 19 y 21 años	Femenino	APPLIED SCIENCE	En los últimos 6 meses	Sí	Sí, recibí consejos sobre cómo tomarlos (p. ej. con comida, durante 7 días)	Tienda médica o farmacia	Cuando he tomado todos los antibióticos según las indicaciones	Falso	Falso	Infección de la vejiga o infección del tracto urinario (ITU), Resfrío y gripe, Malaria, Infección de la piel o de la herida	Bacterias resistentes a los antibóticos						Doctor o enfemera, Docente o investigador, Medios de comunicación (periódicos, TV, radio), En la sala de espera de un hospital	Falso	Verdadero	Verdadero	Verdadero	Falso	Falso	Verdadero	Verdadero	No lo sé	Totalmente de acuerdo	Totalmente de acuerdo	Totalmente de acuerdo	Totalmente de acuerdo	Totalmente de acuerdo	Totalmente de acuerdo	Un poco en desacuerdo	Un poco en desacuerdo	Ni de acuerdo ni en desacuerdo	Totalmente en desacuerdo	Totalmente de acuerdo	Totalmente en desacuerdo	Totalmente de acuerdo	Totalmente en desacuerdo
123	25 años o más	Masculino	APPLIED SCIENCE	Hace más de un año	Sí	Sí, recibí consejos sobre cómo tomarlos (p. ej. con comida, durante 7 días)	Tienda médica o farmacia	Cuando he tomado todos los antibióticos según las indicaciones	Falso	Falso	Fiebre, Dolor de garganta, VIH / SIDA, Dolores en el cuerpo, Malaria, Resfrío y gripe, Infección de la piel o de la herida, Infección de la vejiga o infección del tracto urinario (ITU)	Bacterias resistentes a los antibóticos						Doctor o enfemera, Docente o investigador	Verdadero	Verdadero	Verdadero	Verdadero	Falso	Falso	Verdadero	Verdadero	Verdadero	Totalmente de acuerdo	Totalmente de acuerdo	Totalmente de acuerdo	Totalmente de acuerdo	Totalmente de acuerdo	Totalmente de acuerdo	Un poco de acuerdo	Un poco de acuerdo	Un poco de acuerdo	Ni de acuerdo ni en desacuerdo	Totalmente de acuerdo	Ni de acuerdo ni en desacuerdo	Un poco de acuerdo	Un poco de acuerdo
124	18 años o menos	Femenino	SOCIAL SCIENCE	En el último mes	No	Sí, recibí consejos sobre cómo tomarlos (p. ej. con comida, durante 7 días)	Tienda médica o farmacia	Cuando me sienta mejor	Verdadero	Verdadero	Dolores en el cuerpo, Diarrea, Dolor de garganta, Fiebre, Dolor de cabeza, Resfrío y gripe	No he oído							No lo sé	Verdadero	Verdadero	No lo sé	Falso	Verdadero	No lo sé	No lo sé	No lo sé	Ni de acuerdo ni en desacuerdo	Ni de acuerdo ni en desacuerdo	Un poco de acuerdo	Totalmente de acuerdo	Totalmente de acuerdo	Totalmente de acuerdo	Totalmente de acuerdo	Totalmente de acuerdo	Un poco de acuerdo	Ni de acuerdo ni en desacuerdo	Totalmente de acuerdo	Ni de acuerdo ni en desacuerdo	Ni de acuerdo ni en desacuerdo	Ni de acuerdo ni en desacuerdo
125	25 años o más	Femenino	SOCIAL SCIENCE	Hace más de un año	Sí	Sí, recibí consejos sobre cómo tomarlos (p. ej. con comida, durante 7 días)	Tienda médica o farmacia	Cuando he tomado todos los antibióticos según las indicaciones	Falso	No lo sé	Dolores en el cuerpo, Infección de la vejiga o infección del tracto urinario (ITU), Infección de la piel o de la herida, Diarrea, Malaria	Bacterias resistentes a los antibóticos						Doctor o enfemera	Verdadero	Verdadero	Falso	No lo sé	Falso	Verdadero	No lo sé	No lo sé	No lo sé	Totalmente de acuerdo	Totalmente de acuerdo	Totalmente de acuerdo	Totalmente de acuerdo	Totalmente de acuerdo	Totalmente de acuerdo	Totalmente de acuerdo	Totalmente de acuerdo	Ni de acuerdo ni en desacuerdo	Totalmente de acuerdo	Totalmente de acuerdo	Totalmente de acuerdo	Totalmente de acuerdo	Totalmente de acuerdo
126	Entre 19 y 21 años	Femenino	SOCIAL SCIENCE	En el último mes	No	No	Tienda médica o farmacia	Cuando he tomado todos los antibióticos según las indicaciones	Falso	Falso	Infección de la piel o de la herida, Dolor de garganta, Diarrea, Infección de la vejiga o infección del tracto urinario (ITU), Fiebre	Resistencia a los antibióticos	Doctor o enfemera, Farmacéutico, Miembro de familia o amigo (incluye medios sociales)						Verdadero	Verdadero	Verdadero	Verdadero	Falso	Falso	Falso	Verdadero	No lo sé	Totalmente de acuerdo	Totalmente de acuerdo	Un poco de acuerdo	Totalmente de acuerdo	Totalmente de acuerdo	Totalmente de acuerdo	Ni de acuerdo ni en desacuerdo	Un poco de acuerdo	Un poco de acuerdo	Ni de acuerdo ni en desacuerdo	Totalmente de acuerdo	Un poco de acuerdo	Totalmente de acuerdo	Totalmente de acuerdo
127	Entre 19 y 21 años	Femenino	SOCIAL SCIENCE	En los últimos 6 meses	Sí	Sí, recibí consejos sobre cómo tomarlos (p. ej. con comida, durante 7 días)	Tienda médica o farmacia	Cuando he tomado todos los antibióticos según las indicaciones	Falso	Falso	Infección de la piel o de la herida, Infección de la vejiga o infección del tracto urinario (ITU), Resfrío y gripe, Malaria, Sarampión, Fiebre, Dolor de garganta, Dolores en el cuerpo, Dolor de cabeza, Diarrea	Bacterias resistentes a los antibóticos						No puedo recordar	Verdadero	No lo sé	Verdadero	Verdadero	No lo sé	No lo sé	No lo sé	No lo sé	Falso	Totalmente de acuerdo	Ni de acuerdo ni en desacuerdo	Totalmente de acuerdo	Totalmente de acuerdo	Totalmente de acuerdo	Totalmente de acuerdo	Totalmente de acuerdo	Ni de acuerdo ni en desacuerdo	Totalmente de acuerdo	Un poco de acuerdo	Totalmente de acuerdo	Totalmente de acuerdo	Totalmente de acuerdo	Un poco de acuerdo
128	Entre 19 y 21 años	Femenino	APPLIED SCIENCE	No puedo recordar	No puedo recordar	Sí, recibí consejos sobre cómo tomarlos (p. ej. con comida, durante 7 días)	Tienda médica o farmacia	Cuando he tomado todos los antibióticos según las indicaciones	Falso	Falso	Resfrío y gripe, Fiebre, Dolor de cabeza, Dolor de garganta	Resistencia a los antibióticos	Miembro de familia o amigo (incluye medios sociales)						Verdadero	Verdadero	Falso	No lo sé	Falso	Falso	Falso	No lo sé	No lo sé	Ni de acuerdo ni en desacuerdo	Ni de acuerdo ni en desacuerdo	Ni de acuerdo ni en desacuerdo	Totalmente de acuerdo	Totalmente de acuerdo	Ni de acuerdo ni en desacuerdo	Ni de acuerdo ni en desacuerdo	Ni de acuerdo ni en desacuerdo	Totalmente de acuerdo	Ni de acuerdo ni en desacuerdo	Ni de acuerdo ni en desacuerdo	Ni de acuerdo ni en desacuerdo	Ni de acuerdo ni en desacuerdo	Ni de acuerdo ni en desacuerdo
129	Entre 22 y 24 años	Masculino	APPLIED SCIENCE	No puedo recordar	No	No	Tienda médica o farmacia	Cuando me sienta mejor	Verdadero	Verdadero	Gonorrea, VIH / SIDA, Sarampión, Infección de la piel o de la herida	Resistencia a los antibióticos	Medios de comunicación (periódicos, TV, radio)						Verdadero	Verdadero	Verdadero	Verdadero	No lo sé	Verdadero	Verdadero	Verdadero	No lo sé	Totalmente de acuerdo	Totalmente en desacuerdo	Totalmente de acuerdo	Totalmente de acuerdo	Totalmente de acuerdo	Totalmente de acuerdo	Totalmente de acuerdo	Totalmente de acuerdo	Totalmente de acuerdo	Totalmente de acuerdo	Totalmente de acuerdo	Totalmente de acuerdo	Totalmente de acuerdo	Totalmente en desacuerdo
130	Entre 19 y 21 años	Femenino	SOCIAL SCIENCE	En el último mes	Sí	Sí, recibí consejos sobre cómo tomarlos (p. ej. con comida, durante 7 días)	Tienda médica o farmacia	Cuando he tomado todos los antibióticos según las indicaciones	Verdadero	No lo sé	Diarrea, Fiebre, Dolor de cabeza, Resfrío y gripe, Infección de la piel o de la herida, Sarampión, Infección de la vejiga o infección del tracto urinario (ITU), Dolor de garganta, Dolores en el cuerpo	Bacterias resistentes a los antibóticos						Doctor o enfemera, Docente o investigador, Campañas específicas	Verdadero	Verdadero	Falso	Verdadero	Falso	Falso	Verdadero	Verdadero	Verdadero	Totalmente de acuerdo	Totalmente de acuerdo	Totalmente de acuerdo	Totalmente de acuerdo	Totalmente de acuerdo	Totalmente de acuerdo	Totalmente de acuerdo	Totalmente de acuerdo	Totalmente de acuerdo	Totalmente de acuerdo	Totalmente de acuerdo	Totalmente de acuerdo	Totalmente de acuerdo	Totalmente de acuerdo
131	Entre 19 y 21 años	Masculino	APPLIED SCIENCE	En el último mes	No	No	Tienda médica o farmacia	Cuando he tomado todos los antibióticos según las indicaciones	Verdadero	Falso	Gonorrea, Infección de la vejiga o infección del tracto urinario (ITU), Sarampión, Resfrío y gripe, Infección de la piel o de la herida, Malaria	Bacterias resistentes a los antibóticos						Doctor o enfemera, Docente o investigador, Farmacéutico, Campañas específicas	Verdadero	Verdadero	Verdadero	Verdadero	Falso	Verdadero	Verdadero	Verdadero	No lo sé	Totalmente de acuerdo	Totalmente de acuerdo	Un poco de acuerdo	Totalmente de acuerdo	Totalmente de acuerdo	Totalmente de acuerdo	Totalmente de acuerdo	Totalmente de acuerdo	Totalmente de acuerdo	Un poco de acuerdo	Totalmente de acuerdo	Totalmente en desacuerdo	Ni de acuerdo ni en desacuerdo	Totalmente de acuerdo
132	25 años o más	Masculino	SOCIAL SCIENCE	En los últimos 6 meses	Sí	Sí, recibí consejos sobre cómo tomarlos (p. ej. con comida, durante 7 días)	Tienda médica o farmacia	Cuando he tomado todos los antibióticos según las indicaciones	Falso	Falso	Infección de la vejiga o infección del tracto urinario (ITU), Infección de la piel o de la herida, Gonorrea	Bacterias resistentes a los antibóticos						Doctor o enfemera, Docente o investigador, Farmacéutico	Falso	Verdadero	Falso	Verdadero	Falso	Verdadero	Verdadero	Verdadero	Falso	Totalmente de acuerdo	Totalmente en desacuerdo	Un poco de acuerdo	Totalmente de acuerdo	Totalmente de acuerdo	Un poco de acuerdo	Totalmente de acuerdo	Totalmente de acuerdo	Un poco en desacuerdo	Ni de acuerdo ni en desacuerdo	Totalmente de acuerdo	Ni de acuerdo ni en desacuerdo	Totalmente de acuerdo	Ni de acuerdo ni en desacuerdo
133	18 años o menos	Femenino	APPLIED SCIENCE	En el último mes	No	Sí, recibí consejos sobre cómo tomarlos (p. ej. con comida, durante 7 días)	Tienda médica o farmacia	Cuando me sienta mejor	No lo sé	No lo sé	Dolor de garganta, Resfrío y gripe, Infección de la vejiga o infección del tracto urinario (ITU), Infección de la piel o de la herida	Resistencia a los antibióticos	No puedo recordar						Verdadero	Verdadero	Verdadero	Verdadero	No lo sé	Falso	Verdadero	No lo sé	No lo sé	Un poco de acuerdo	Totalmente de acuerdo	Un poco en desacuerdo	Un poco de acuerdo	Un poco de acuerdo	Totalmente de acuerdo	Totalmente de acuerdo	Totalmente de acuerdo	Un poco en desacuerdo	Un poco de acuerdo	Totalmente de acuerdo	Ni de acuerdo ni en desacuerdo	Un poco de acuerdo	Totalmente de acuerdo
134	Entre 19 y 21 años	Femenino	SOCIAL SCIENCE	Hace más de un año	Sí	Sí, recibí consejos sobre cómo tomarlos (p. ej. con comida, durante 7 días)	Tienda médica o farmacia	Cuando he tomado todos los antibióticos según las indicaciones	Falso	Falso	Dolor de cabeza, Diarrea, Dolor de garganta, Dolores en el cuerpo, Resfrío y gripe	Bacterias resistentes a los antibóticos						Doctor o enfemera, Medios de comunicación (periódicos, TV, radio), Campañas específicas	Verdadero	Verdadero	No lo sé	Verdadero	Falso	Falso	No lo sé	No lo sé	No lo sé	Totalmente de acuerdo	Un poco de acuerdo	Un poco de acuerdo	Totalmente de acuerdo	Totalmente de acuerdo	Totalmente de acuerdo	Totalmente de acuerdo	Un poco de acuerdo	Un poco de acuerdo	Un poco de acuerdo	Totalmente de acuerdo	Un poco en desacuerdo	Totalmente de acuerdo	Totalmente de acuerdo
135	Entre 19 y 21 años	Masculino	SOCIAL SCIENCE	En el último mes	No	Sí, recibí consejos sobre cómo tomarlos (p. ej. con comida, durante 7 días)	Tienda médica o farmacia	Cuando he tomado todos los antibióticos según las indicaciones	No lo sé	Verdadero	Dolor de garganta, Infección de la piel o de la herida, Resfrío y gripe	Resistencia a las medicinas					Doctor o enfemera		Verdadero	Verdadero	Verdadero	Verdadero	Falso	Verdadero	No lo sé	Verdadero	No lo sé	Un poco de acuerdo	Un poco de acuerdo	Un poco de acuerdo	Totalmente de acuerdo	Totalmente de acuerdo	Totalmente de acuerdo	Totalmente de acuerdo	Un poco de acuerdo	Totalmente de acuerdo	Un poco de acuerdo	Totalmente de acuerdo	Un poco de acuerdo	Totalmente de acuerdo	Totalmente de acuerdo
136	Entre 19 y 21 años	Masculino	SOCIAL SCIENCE	En los últimos 6 meses	Sí	Sí, recibí consejos sobre cómo tomarlos (p. ej. con comida, durante 7 días)	Tienda médica o farmacia	Cuando me sienta mejor	Falso	Verdadero	Resfrío y gripe, Fiebre, Dolores en el cuerpo, Diarrea, Dolor de cabeza, Infección de la vejiga o infección del tracto urinario (ITU)	RAM o AMR				Doctor o enfemera, Farmacéutico			Verdadero	Verdadero	Verdadero	Verdadero	Verdadero	Verdadero	Verdadero	Verdadero	Verdadero	Totalmente de acuerdo	Totalmente de acuerdo	Totalmente de acuerdo	Totalmente de acuerdo	Totalmente de acuerdo	Totalmente de acuerdo	Totalmente de acuerdo	Totalmente de acuerdo	Totalmente de acuerdo	Totalmente de acuerdo	Totalmente de acuerdo	Totalmente de acuerdo	Totalmente de acuerdo	Totalmente de acuerdo
137	Entre 19 y 21 años	Masculino	SOCIAL SCIENCE	En el último mes	Sí	Sí, recibí consejos sobre cómo tomarlos (p. ej. con comida, durante 7 días)	Tienda médica o farmacia	Cuando he tomado todos los antibióticos según las indicaciones	No lo sé	Verdadero	Diarrea, Resfrío y gripe, Infección de la piel o de la herida, Fiebre, VIH / SIDA, Dolor de garganta, Dolor de cabeza, Dolores en el cuerpo	Superbacterias		Doctor o enfemera					Falso	Verdadero	Verdadero	Verdadero	Falso	Falso	Falso	Falso	Verdadero	Un poco de acuerdo	Totalmente de acuerdo	Totalmente de acuerdo	Ni de acuerdo ni en desacuerdo	Un poco de acuerdo	Un poco de acuerdo	Totalmente de acuerdo	Totalmente de acuerdo	Totalmente de acuerdo	Un poco de acuerdo	Un poco de acuerdo	Totalmente de acuerdo	Ni de acuerdo ni en desacuerdo	Un poco de acuerdo
138	Entre 19 y 21 años	Masculino	APPLIED SCIENCE	En los últimos 6 meses	No	Sí, recibí consejos sobre cómo tomarlos (p. ej. con comida, durante 7 días)	Tienda médica o farmacia	Cuando he tomado todos los antibióticos según las indicaciones	Falso	Verdadero	Gonorrea, Infección de la piel o de la herida, Resfrío y gripe, Infección de la vejiga o infección del tracto urinario (ITU), Malaria	Resitencia Antimicrobiana			Doctor o enfemera				Verdadero	Verdadero	Verdadero	Verdadero	Falso	Falso	Verdadero	Verdadero	Verdadero	Totalmente de acuerdo	Totalmente de acuerdo	Totalmente de acuerdo	Un poco en desacuerdo	Un poco de acuerdo	Totalmente de acuerdo	Totalmente de acuerdo	Totalmente de acuerdo	Totalmente de acuerdo	Un poco en desacuerdo	Totalmente de acuerdo	Totalmente en desacuerdo	Totalmente de acuerdo	Totalmente de acuerdo
139	Entre 22 y 24 años	Femenino	SOCIAL SCIENCE	Nunca				No lo sé	Falso	Falso	Fiebre	No he oído							Falso	Verdadero	Verdadero	Falso	Falso	Falso	Verdadero	No lo sé	Verdadero	Un poco de acuerdo	Un poco de acuerdo	Un poco de acuerdo	Un poco de acuerdo	Un poco de acuerdo	Un poco de acuerdo	Un poco de acuerdo	Un poco de acuerdo	Un poco de acuerdo	Un poco de acuerdo	Un poco de acuerdo	Un poco de acuerdo	Un poco de acuerdo	Un poco de acuerdo
140	Entre 19 y 21 años	Femenino	SOCIAL SCIENCE	En el último año	No	No	Los tenía guardados de una vez anterior	Cuando me sienta mejor	Verdadero	Verdadero	Resfrío y gripe, Dolor de garganta, Infección de la piel o de la herida, Fiebre	No he oído							Verdadero	Verdadero	Verdadero	Verdadero	No lo sé	Falso	Verdadero	Verdadero	No lo sé	Un poco en desacuerdo	Totalmente de acuerdo	Ni de acuerdo ni en desacuerdo	Totalmente de acuerdo	Totalmente de acuerdo	Totalmente de acuerdo	Ni de acuerdo ni en desacuerdo	Un poco de acuerdo	Ni de acuerdo ni en desacuerdo	Totalmente de acuerdo	Totalmente de acuerdo	Totalmente de acuerdo	Totalmente de acuerdo	Totalmente de acuerdo
141	Entre 22 y 24 años	Masculino	SOCIAL SCIENCE	En los últimos 6 meses	No	No	Tienda médica o farmacia	Cuando he tomado todos los antibióticos según las indicaciones	Falso	Falso	Infección de la piel o de la herida, Resfrío y gripe, Fiebre, Dolor de garganta, Dolor de cabeza	Resistencia a las medicinas					Medios de comunicación (periódicos, TV, radio)		Verdadero	Verdadero	Verdadero	Verdadero	Verdadero	Verdadero	Verdadero	Verdadero	Verdadero	Totalmente de acuerdo	Totalmente de acuerdo	Totalmente de acuerdo	Totalmente de acuerdo	Totalmente de acuerdo	Totalmente de acuerdo	Totalmente de acuerdo	Totalmente de acuerdo	Totalmente de acuerdo	Totalmente de acuerdo	Un poco de acuerdo	Totalmente de acuerdo	Un poco de acuerdo	Totalmente de acuerdo
142	25 años o más	Femenino	SOCIAL SCIENCE	En el último mes	No	No	Tienda médica o farmacia	Cuando he tomado todos los antibióticos según las indicaciones	Falso	Verdadero	Fiebre, Diarrea, Resfrío y gripe, Dolor de cabeza, Dolores en el cuerpo, Dolor de garganta	No he oído							Verdadero	Verdadero	Verdadero	Verdadero	Falso	Falso	Verdadero	Verdadero	Falso	Totalmente de acuerdo	Totalmente de acuerdo	Totalmente de acuerdo	Totalmente de acuerdo	Totalmente de acuerdo	Un poco de acuerdo	Totalmente de acuerdo	Totalmente de acuerdo	Totalmente de acuerdo	Totalmente de acuerdo	Totalmente de acuerdo	Un poco de acuerdo	Totalmente de acuerdo	Totalmente de acuerdo
143	Entre 22 y 24 años	Masculino	APPLIED SCIENCE	En los últimos 6 meses	No	Sí, recibí consejos sobre cómo tomarlos (p. ej. con comida, durante 7 días)	Tienda médica o farmacia	Cuando he tomado todos los antibióticos según las indicaciones	Falso	Falso	VIH / SIDA, Infección de la vejiga o infección del tracto urinario (ITU), Infección de la piel o de la herida	Bacterias resistentes a los antibóticos						Doctor o enfemera, Docente o investigador	Verdadero	Verdadero	Verdadero	Verdadero	Falso	Falso	Verdadero	Verdadero	No lo sé	Totalmente de acuerdo	Totalmente de acuerdo	Totalmente de acuerdo	Totalmente de acuerdo	Totalmente de acuerdo	Totalmente de acuerdo	Un poco de acuerdo	Un poco de acuerdo	Totalmente de acuerdo	Totalmente en desacuerdo	Totalmente de acuerdo	Ni de acuerdo ni en desacuerdo	Un poco de acuerdo	Ni de acuerdo ni en desacuerdo
144	25 años o más	Masculino	SOCIAL SCIENCE	En los últimos 6 meses	Sí	Sí, recibí consejos sobre cómo tomarlos (p. ej. con comida, durante 7 días)	Tienda médica o farmacia	Cuando he tomado todos los antibióticos según las indicaciones	Falso	Falso	Gonorrea, Dolor de garganta, Infección de la piel o de la herida, Infección de la vejiga o infección del tracto urinario (ITU), Diarrea	Resitencia Antimicrobiana			Docente o investigador				Verdadero	Verdadero	Verdadero	Verdadero	Falso	Falso	Verdadero	Verdadero	Falso	Totalmente de acuerdo	Un poco de acuerdo	Totalmente en desacuerdo	Totalmente de acuerdo	Totalmente de acuerdo	Totalmente de acuerdo	Totalmente de acuerdo	Ni de acuerdo ni en desacuerdo	Totalmente de acuerdo	Un poco de acuerdo	Totalmente de acuerdo	Totalmente en desacuerdo	Totalmente de acuerdo	Un poco de acuerdo
145	25 años o más	Femenino	SOCIAL SCIENCE	En el último mes	Sí	Sí, recibí consejos sobre cómo tomarlos (p. ej. con comida, durante 7 días)	Tienda médica o farmacia	Cuando he tomado todos los antibióticos según las indicaciones	Falso	Falso	Infección de la vejiga o infección del tracto urinario (ITU), Dolor de garganta, Diarrea, Infección de la piel o de la herida, Resfrío y gripe	Resistencia a los antibióticos	Doctor o enfemera						Verdadero	Verdadero	Verdadero	Verdadero	Falso	Falso	Falso	Verdadero	No lo sé	Totalmente de acuerdo	Un poco de acuerdo	Totalmente de acuerdo	Totalmente de acuerdo	Totalmente de acuerdo	Totalmente de acuerdo	Ni de acuerdo ni en desacuerdo	Ni de acuerdo ni en desacuerdo	Un poco de acuerdo	Un poco de acuerdo	Un poco de acuerdo	Ni de acuerdo ni en desacuerdo	Totalmente de acuerdo	Totalmente de acuerdo
146	25 años o más	Femenino	SOCIAL SCIENCE	En el último mes	No	Sí, recibí consejos sobre cómo tomarlos (p. ej. con comida, durante 7 días)	Tienda médica o farmacia	Cuando he tomado todos los antibióticos según las indicaciones	Falso	Falso	Dolores en el cuerpo, Resfrío y gripe, Dolor de garganta, Infección de la vejiga o infección del tracto urinario (ITU), Fiebre, Diarrea	Resistencia a las medicinas					Farmacéutico		Falso	Verdadero	Verdadero	No lo sé	Falso	Falso	Verdadero	No lo sé	Verdadero	Totalmente de acuerdo	Ni de acuerdo ni en desacuerdo	Ni de acuerdo ni en desacuerdo	Totalmente de acuerdo	Totalmente de acuerdo	Totalmente de acuerdo	Totalmente de acuerdo	Totalmente de acuerdo	Ni de acuerdo ni en desacuerdo	Ni de acuerdo ni en desacuerdo	Totalmente de acuerdo	Totalmente de acuerdo	Totalmente de acuerdo	Ni de acuerdo ni en desacuerdo
147	Entre 19 y 21 años	Masculino	SOCIAL SCIENCE	En el último mes	Sí	Sí, recibí consejos sobre cómo tomarlos (p. ej. con comida, durante 7 días)	Tienda médica o farmacia	Cuando he tomado todos los antibióticos según las indicaciones	Falso	Falso	Infección de la piel o de la herida	Resistencia a los antibióticos	Doctor o enfemera, Docente o investigador, Miembro de familia o amigo (incluye medios sociales)						Verdadero	Verdadero	Verdadero	Verdadero	Falso	Falso	Verdadero	Verdadero	Verdadero	Totalmente de acuerdo	Totalmente de acuerdo	Totalmente de acuerdo	Totalmente de acuerdo	Totalmente de acuerdo	Totalmente de acuerdo	Totalmente de acuerdo	Un poco de acuerdo	Totalmente de acuerdo	Totalmente de acuerdo	Totalmente de acuerdo	Totalmente de acuerdo	Totalmente de acuerdo	Totalmente de acuerdo
148	25 años o más	Masculino	SOCIAL SCIENCE	En el último año	Sí	Sí, recibí consejos sobre cómo tomarlos (p. ej. con comida, durante 7 días)	Tienda médica o farmacia	Cuando he tomado todos los antibióticos según las indicaciones	Falso	Falso	Infección de la vejiga o infección del tracto urinario (ITU)	Resistencia a los antibióticos	Miembro de familia o amigo (incluye medios sociales)						Verdadero	Verdadero	Verdadero	Verdadero	Falso	Verdadero	No lo sé	Verdadero	Verdadero	Totalmente de acuerdo	Totalmente de acuerdo	Totalmente de acuerdo	Un poco de acuerdo	Totalmente de acuerdo	Totalmente de acuerdo	Totalmente en desacuerdo	Un poco en desacuerdo	Ni de acuerdo ni en desacuerdo	Ni de acuerdo ni en desacuerdo	Totalmente de acuerdo	Un poco en desacuerdo	Un poco de acuerdo	Un poco en desacuerdo
149	Entre 19 y 21 años	Femenino	APPLIED SCIENCE	En los últimos 6 meses	Sí	Sí, recibí consejos sobre cómo tomarlos (p. ej. con comida, durante 7 días)	Tienda médica o farmacia	Cuando he tomado todos los antibióticos según las indicaciones	Verdadero	No lo sé	Infección de la vejiga o infección del tracto urinario (ITU)	No he oído							Verdadero	Verdadero	No lo sé	Verdadero	No lo sé	No lo sé	Verdadero	No lo sé	No lo sé	Totalmente de acuerdo	Totalmente de acuerdo	Totalmente de acuerdo	Totalmente de acuerdo	Totalmente de acuerdo	Totalmente de acuerdo	Un poco de acuerdo	Ni de acuerdo ni en desacuerdo	Totalmente de acuerdo	Totalmente de acuerdo	Totalmente de acuerdo	Ni de acuerdo ni en desacuerdo	Totalmente de acuerdo	Totalmente de acuerdo
150	18 años o menos	Femenino	APPLIED SCIENCE	En el último mes	Sí	Sí, recibí consejos sobre cómo tomarlos (p. ej. con comida, durante 7 días)	Tienda médica o farmacia	Cuando he tomado todos los antibióticos según las indicaciones	Verdadero	No lo sé	Resfrío y gripe, Dolor de garganta, Dolor de cabeza, Dolores en el cuerpo, Diarrea, Fiebre	Resistencia a los antibióticos	Doctor o enfemera						Falso	No lo sé	Verdadero	Falso	Falso	Falso	Falso	Verdadero	No lo sé	Totalmente de acuerdo	Totalmente de acuerdo	Totalmente de acuerdo	Totalmente de acuerdo	Totalmente de acuerdo	Totalmente de acuerdo	Totalmente de acuerdo	Totalmente de acuerdo	Totalmente de acuerdo	Totalmente de acuerdo	Totalmente de acuerdo	Un poco de acuerdo	Un poco de acuerdo	Un poco de acuerdo
151	Entre 19 y 21 años	Femenino	APPLIED SCIENCE	No puedo recordar	No	Sí, recibí consejos sobre cómo tomarlos (p. ej. con comida, durante 7 días)	Tienda médica o farmacia	Cuando he tomado todos los antibióticos según las indicaciones	Falso	Falso	Resfrío y gripe, Dolor de garganta	Bacterias resistentes a los antibóticos						Docente o investigador	Verdadero	Verdadero	Verdadero	Verdadero	Falso	No lo sé	Verdadero	Verdadero	No lo sé	Totalmente de acuerdo	Ni de acuerdo ni en desacuerdo	Un poco de acuerdo	Totalmente de acuerdo	Totalmente de acuerdo	Totalmente de acuerdo	Ni de acuerdo ni en desacuerdo	Ni de acuerdo ni en desacuerdo	Un poco de acuerdo	Un poco de acuerdo	Totalmente de acuerdo	Un poco de acuerdo	Totalmente de acuerdo	Un poco de acuerdo
152	25 años o más	Femenino	SOCIAL SCIENCE	En el último mes	Sí	Sí, recibí consejos sobre cómo tomarlos (p. ej. con comida, durante 7 días)	Tienda médica o farmacia	Cuando he tomado todos los antibióticos según las indicaciones	Falso	Falso	Infección de la piel o de la herida, Dolor de garganta, Diarrea, Infección de la vejiga o infección del tracto urinario (ITU)	No he oído							Verdadero	Verdadero	Verdadero	Falso	Falso	Verdadero	No lo sé	Verdadero	Falso	Un poco en desacuerdo	Un poco en desacuerdo	Totalmente en desacuerdo	Un poco en desacuerdo	Totalmente de acuerdo	Un poco en desacuerdo	Un poco en desacuerdo	Totalmente en desacuerdo	Totalmente de acuerdo	Totalmente de acuerdo	Totalmente de acuerdo	Un poco de acuerdo	Totalmente de acuerdo	Totalmente de acuerdo
153	Entre 19 y 21 años	Masculino	APPLIED SCIENCE	Nunca				No lo sé	Falso	Verdadero	Infección de la piel o de la herida, Sarampión, Malaria	Bacterias resistentes a los antibóticos						Docente o investigador	Verdadero	Verdadero	Verdadero	No lo sé	Falso	Verdadero	No lo sé	No lo sé	No lo sé	Totalmente de acuerdo	Un poco de acuerdo	Totalmente de acuerdo	Totalmente de acuerdo	Totalmente de acuerdo	Un poco de acuerdo	Totalmente de acuerdo	Totalmente de acuerdo	Totalmente de acuerdo	Totalmente de acuerdo	Totalmente de acuerdo	Ni de acuerdo ni en desacuerdo	Totalmente de acuerdo	Un poco de acuerdo
154	18 años o menos	Femenino	SOCIAL SCIENCE	En el último mes	No	Sí, recibí consejos sobre cómo tomarlos (p. ej. con comida, durante 7 días)	Tienda médica o farmacia	Cuando me sienta mejor	No lo sé	Verdadero	Resfrío y gripe, VIH / SIDA, Infección de la piel o de la herida, Dolor de cabeza, Fiebre, Dolores en el cuerpo, Dolor de garganta	Bacterias resistentes a los antibóticos						Docente o investigador	No lo sé	No lo sé	Verdadero	No lo sé	No lo sé	Verdadero	Falso	Verdadero	No lo sé	Un poco de acuerdo	Un poco de acuerdo	Ni de acuerdo ni en desacuerdo	Ni de acuerdo ni en desacuerdo	Un poco de acuerdo	Totalmente de acuerdo	Totalmente de acuerdo	Totalmente de acuerdo	Ni de acuerdo ni en desacuerdo	Un poco de acuerdo	Un poco de acuerdo	Un poco de acuerdo	Ni de acuerdo ni en desacuerdo	Totalmente de acuerdo
155	Entre 22 y 24 años	Femenino	SOCIAL SCIENCE	En el último mes	No	No	Tienda médica o farmacia	Cuando he tomado todos los antibióticos según las indicaciones	Falso	Verdadero	Fiebre	Bacterias resistentes a los antibóticos						Doctor o enfemera, Docente o investigador, Miembro de familia o amigo (incluye medios sociales)	Verdadero	Verdadero	Verdadero	Verdadero	Falso	Falso	No lo sé	Verdadero	Falso	Totalmente de acuerdo	Totalmente de acuerdo	Un poco de acuerdo	Totalmente de acuerdo	Totalmente de acuerdo	Totalmente de acuerdo	Totalmente de acuerdo	Totalmente de acuerdo	Un poco de acuerdo	Totalmente de acuerdo	Totalmente de acuerdo	Un poco de acuerdo	Un poco de acuerdo	Un poco de acuerdo
156	18 años o menos	Femenino	APPLIED SCIENCE	En los últimos 6 meses	No	No	Tienda médica o farmacia	Cuando he tomado todos los antibióticos según las indicaciones	Falso	Verdadero	Infección de la piel o de la herida, Fiebre	Resistencia a los antibióticos	Medios de comunicación (periódicos, TV, radio)						Verdadero	Verdadero	Verdadero	Verdadero	Falso	Verdadero	Verdadero	Verdadero	No lo sé	Totalmente de acuerdo	Totalmente de acuerdo	Un poco de acuerdo	Totalmente de acuerdo	Totalmente de acuerdo	Totalmente de acuerdo	Totalmente de acuerdo	Ni de acuerdo ni en desacuerdo	Totalmente de acuerdo	Ni de acuerdo ni en desacuerdo	Totalmente de acuerdo	Un poco de acuerdo	Totalmente de acuerdo	Un poco de acuerdo
157	Entre 22 y 24 años	Masculino	SOCIAL SCIENCE	No puedo recordar	Sí	Sí, recibí consejos sobre cómo tomarlos (p. ej. con comida, durante 7 días)	Los tenía guardados de una vez anterior	Cuando he tomado todos los antibióticos según las indicaciones	Falso	Falso	Infección de la piel o de la herida, Infección de la vejiga o infección del tracto urinario (ITU), Malaria, Gonorrea	Resistencia a los antibióticos	Doctor o enfemera, Docente o investigador, Miembro de familia o amigo (incluye medios sociales)						Falso	Verdadero	Verdadero	Verdadero	Falso	Falso	Verdadero	No lo sé	No lo sé	Totalmente de acuerdo	Ni de acuerdo ni en desacuerdo	Ni de acuerdo ni en desacuerdo	Totalmente de acuerdo	Totalmente de acuerdo	Totalmente de acuerdo	Ni de acuerdo ni en desacuerdo	Totalmente de acuerdo	Ni de acuerdo ni en desacuerdo	Un poco de acuerdo	Totalmente de acuerdo	Ni de acuerdo ni en desacuerdo	Un poco de acuerdo	Un poco en desacuerdo
158	25 años o más	Masculino	SOCIAL SCIENCE	En los últimos 6 meses	Sí	Sí, recibí consejos sobre cómo tomarlos (p. ej. con comida, durante 7 días)	Tienda médica o farmacia	Cuando he tomado todos los antibióticos según las indicaciones	Falso	Falso	Gonorrea, VIH / SIDA, Dolor de garganta, Infección de la piel o de la herida, Infección de la vejiga o infección del tracto urinario (ITU)	Resistencia a los antibióticos	Doctor o enfemera, Docente o investigador, Farmacéutico, Medios de comunicación (periódicos, TV, radio), Campañas específicas						Verdadero	Verdadero	Verdadero	Verdadero	Falso	Falso	Falso	Verdadero	Verdadero	Totalmente de acuerdo	Totalmente de acuerdo	Totalmente de acuerdo	Totalmente de acuerdo	Totalmente de acuerdo	Totalmente de acuerdo	Totalmente de acuerdo	Totalmente de acuerdo	Totalmente de acuerdo	Un poco en desacuerdo	Totalmente de acuerdo	Un poco de acuerdo	Totalmente de acuerdo	Totalmente de acuerdo
159	Entre 19 y 21 años	Masculino	SOCIAL SCIENCE	En el último mes	Sí	Sí, recibí consejos sobre cómo tomarlos (p. ej. con comida, durante 7 días)	Tienda médica o farmacia	Cuando he tomado todos los antibióticos según las indicaciones	Falso	Falso	Resfrío y gripe, Fiebre, Infección de la piel o de la herida, VIH / SIDA, Sarampión, Gonorrea, Malaria, Infección de la vejiga o infección del tracto urinario (ITU)	Bacterias resistentes a los antibóticos						Doctor o enfemera	Verdadero	Verdadero	Verdadero	Verdadero	Falso	Verdadero	Verdadero	Verdadero	No lo sé	Un poco de acuerdo	Totalmente de acuerdo	Un poco de acuerdo	Totalmente de acuerdo	Totalmente de acuerdo	Totalmente de acuerdo	Totalmente de acuerdo	Totalmente de acuerdo	Totalmente de acuerdo	Totalmente de acuerdo	Un poco de acuerdo	Un poco de acuerdo	Totalmente de acuerdo	Totalmente de acuerdo
160	25 años o más	Masculino	APPLIED SCIENCE	En el último mes	No	No puedo recordar	Tienda médica o farmacia	Cuando he tomado todos los antibióticos según las indicaciones	Falso	Falso	Dolor de garganta, Malaria, Infección de la piel o de la herida, Infección de la vejiga o infección del tracto urinario (ITU)	Resitencia Antimicrobiana			Docente o investigador				Verdadero	Verdadero	Verdadero	Verdadero	Falso	Falso	Verdadero	Verdadero	No lo sé	Totalmente de acuerdo	Totalmente de acuerdo	Totalmente en desacuerdo	Totalmente de acuerdo	Totalmente de acuerdo	Totalmente de acuerdo	Totalmente de acuerdo	Ni de acuerdo ni en desacuerdo	Totalmente de acuerdo	Totalmente de acuerdo	Totalmente de acuerdo	Totalmente en desacuerdo	Totalmente de acuerdo	Un poco de acuerdo
161	18 años o menos	Femenino	APPLIED SCIENCE	En los últimos 6 meses	Sí	Sí, recibí consejos sobre cómo tomarlos (p. ej. con comida, durante 7 días)	Tienda médica o farmacia	Cuando he tomado todos los antibióticos según las indicaciones	Verdadero	Verdadero	Infección de la vejiga o infección del tracto urinario (ITU), Dolor de cabeza, Fiebre, Dolor de garganta, Resfrío y gripe, Dolores en el cuerpo	No he oído							Verdadero	Verdadero	Verdadero	No lo sé	Falso	No lo sé	No lo sé	Verdadero	Verdadero	Ni de acuerdo ni en desacuerdo	Totalmente de acuerdo	Ni de acuerdo ni en desacuerdo	Totalmente de acuerdo	Totalmente de acuerdo	Totalmente de acuerdo	Un poco en desacuerdo	Ni de acuerdo ni en desacuerdo	Totalmente de acuerdo	Ni de acuerdo ni en desacuerdo	Totalmente de acuerdo	Ni de acuerdo ni en desacuerdo	Totalmente de acuerdo	Ni de acuerdo ni en desacuerdo
162	25 años o más	Masculino	SOCIAL SCIENCE	En el último mes	No	Sí, recibí consejos sobre cómo tomarlos (p. ej. con comida, durante 7 días)	Tienda médica o farmacia	Cuando he tomado todos los antibióticos según las indicaciones	Falso	Falso	Infección de la piel o de la herida, Dolor de garganta, Fiebre, Dolores en el cuerpo, Resfrío y gripe, Dolor de cabeza, Infección de la vejiga o infección del tracto urinario (ITU)	Bacterias resistentes a los antibóticos						Doctor o enfemera, Medios de comunicación (periódicos, TV, radio), Campañas específicas	Verdadero	Verdadero	Falso	Verdadero	Falso	Falso	Verdadero	Verdadero	Verdadero	Totalmente de acuerdo	Totalmente de acuerdo	Un poco de acuerdo	Totalmente de acuerdo	Totalmente de acuerdo	Totalmente de acuerdo	Un poco de acuerdo	Ni de acuerdo ni en desacuerdo	Totalmente de acuerdo	Totalmente de acuerdo	Totalmente de acuerdo	Totalmente de acuerdo	Totalmente de acuerdo	Totalmente de acuerdo
163	18 años o menos	Femenino	APPLIED SCIENCE	En el último mes	Sí	Sí, recibí consejos sobre cómo tomarlos (p. ej. con comida, durante 7 días)	Tienda médica o farmacia	Cuando he tomado todos los antibióticos según las indicaciones	Falso	Falso	Fiebre, Resfrío y gripe, Infección de la piel o de la herida, Dolor de cabeza, Dolores en el cuerpo, Dolor de garganta	Bacterias resistentes a los antibóticos						Doctor o enfemera, Docente o investigador, Miembro de familia o amigo (incluye medios sociales)	Verdadero	Verdadero	Verdadero	Verdadero	Falso	Falso	Falso	Verdadero	Verdadero	Totalmente de acuerdo	Un poco de acuerdo	Totalmente de acuerdo	Totalmente de acuerdo	Totalmente de acuerdo	Totalmente de acuerdo	Totalmente de acuerdo	Totalmente de acuerdo	Totalmente de acuerdo	Un poco de acuerdo	Totalmente de acuerdo	Un poco de acuerdo	Totalmente de acuerdo	Totalmente de acuerdo
164	25 años o más	Femenino	SOCIAL SCIENCE	En el último mes	No	Sí, recibí consejos sobre cómo tomarlos (p. ej. con comida, durante 7 días)	Tienda médica o farmacia	Cuando he tomado todos los antibióticos según las indicaciones	Falso	Falso	Dolor de garganta, Resfrío y gripe, Infección de la piel o de la herida, Diarrea, Infección de la vejiga o infección del tracto urinario (ITU)	Bacterias resistentes a los antibóticos						Doctor o enfemera, Docente o investigador, Farmacéutico, Miembro de familia o amigo (incluye medios sociales), Medios de comunicación (periódicos, TV, radio), Campañas específicas	Verdadero	Verdadero	No lo sé	Verdadero	No lo sé	Verdadero	No lo sé	Verdadero	Verdadero	Un poco de acuerdo	Totalmente de acuerdo	Un poco de acuerdo	Totalmente de acuerdo	Totalmente de acuerdo	Totalmente de acuerdo	Un poco de acuerdo	Un poco de acuerdo	Un poco de acuerdo	Un poco de acuerdo	Totalmente de acuerdo	Un poco de acuerdo	Un poco de acuerdo	Un poco de acuerdo
165	Entre 19 y 21 años	Femenino	SOCIAL SCIENCE	Hace más de un año	Sí	Sí, recibí consejos sobre cómo tomarlos (p. ej. con comida, durante 7 días)	Tienda médica o farmacia	Cuando he tomado todos los antibióticos según las indicaciones	Falso	Falso	Infección de la piel o de la herida, Infección de la vejiga o infección del tracto urinario (ITU)	Resistencia a los antibióticos	en youtube y tiktok						Verdadero	Verdadero	Verdadero	Verdadero	Falso	Verdadero	No lo sé	Verdadero	No lo sé	Totalmente de acuerdo	Ni de acuerdo ni en desacuerdo	Totalmente de acuerdo	Totalmente de acuerdo	Totalmente de acuerdo	Totalmente de acuerdo	Un poco de acuerdo	Ni de acuerdo ni en desacuerdo	Ni de acuerdo ni en desacuerdo	Un poco de acuerdo	Totalmente de acuerdo	Ni de acuerdo ni en desacuerdo	Totalmente de acuerdo	Totalmente de acuerdo
166	Entre 19 y 21 años	Femenino	SOCIAL SCIENCE	Hace más de un año	Sí	Sí, recibí consejos sobre cómo tomarlos (p. ej. con comida, durante 7 días)	Tienda médica o farmacia	Cuando he tomado todos los antibióticos según las indicaciones	Falso	Falso	Dolor de garganta, Dolores en el cuerpo, Dolor de cabeza, Fiebre	Resistencia a las medicinas					Doctor o enfemera, Miembro de familia o amigo (incluye medios sociales), Medios de comunicación (periódicos, TV, radio), Campañas específicas		Verdadero	Verdadero	Verdadero	Verdadero	Falso	No lo sé	No lo sé	Verdadero	Falso	Totalmente de acuerdo	Un poco de acuerdo	Un poco de acuerdo	Un poco de acuerdo	Un poco de acuerdo	Un poco de acuerdo	Ni de acuerdo ni en desacuerdo	Un poco de acuerdo	Un poco de acuerdo	Un poco de acuerdo	Totalmente de acuerdo	Totalmente de acuerdo	Totalmente de acuerdo	Totalmente de acuerdo
167	25 años o más	Femenino	APPLIED SCIENCE	En los últimos 6 meses	Sí	Sí, recibí consejos sobre cómo tomarlos (p. ej. con comida, durante 7 días)	Tienda médica o farmacia	Cuando he tomado todos los antibióticos según las indicaciones	Falso	Falso	Gonorrea, Malaria, Infección de la vejiga o infección del tracto urinario (ITU), Infección de la piel o de la herida	Resistencia a los antibióticos	Medios de comunicación (periódicos, TV, radio)						Falso	Verdadero	Verdadero	Verdadero	Falso	Falso	Verdadero	Verdadero	Verdadero	Totalmente de acuerdo	Totalmente de acuerdo	Ni de acuerdo ni en desacuerdo	Totalmente de acuerdo	Totalmente de acuerdo	Totalmente de acuerdo	Totalmente de acuerdo	Totalmente de acuerdo	Totalmente de acuerdo	Un poco en desacuerdo	Totalmente de acuerdo	Totalmente en desacuerdo	Totalmente de acuerdo	Totalmente en desacuerdo
168	Entre 22 y 24 años	Femenino	SOCIAL SCIENCE	En el último año	Sí	Sí, recibí consejos sobre cómo tomarlos (p. ej. con comida, durante 7 días)	Tienda médica o farmacia	Cuando he tomado todos los antibióticos según las indicaciones	Falso	Falso	Infección de la piel o de la herida, Infección de la vejiga o infección del tracto urinario (ITU)	Resistencia a las medicinas					Doctor o enfemera, Miembro de familia o amigo (incluye medios sociales)		Verdadero	No lo sé	No lo sé	No lo sé	No lo sé	No lo sé	No lo sé	No lo sé	No lo sé	Totalmente de acuerdo	Ni de acuerdo ni en desacuerdo	Un poco de acuerdo	Totalmente de acuerdo	Totalmente de acuerdo	Totalmente de acuerdo	Ni de acuerdo ni en desacuerdo	Un poco en desacuerdo	Ni de acuerdo ni en desacuerdo	Ni de acuerdo ni en desacuerdo	Totalmente de acuerdo	Ni de acuerdo ni en desacuerdo	Un poco de acuerdo	Ni de acuerdo ni en desacuerdo
169	18 años o menos	Femenino	SOCIAL SCIENCE	Nunca				No lo sé	No lo sé	Falso	Dolor de cabeza, Resfrío y gripe, Fiebre, Dolor de garganta	No he oído							No lo sé	Verdadero	Verdadero	Verdadero	No lo sé	Falso	No lo sé	Verdadero	No lo sé	Totalmente de acuerdo	Ni de acuerdo ni en desacuerdo	Ni de acuerdo ni en desacuerdo	Ni de acuerdo ni en desacuerdo	Totalmente de acuerdo	Totalmente de acuerdo	Totalmente de acuerdo	Un poco de acuerdo	Un poco de acuerdo	Ni de acuerdo ni en desacuerdo	Totalmente de acuerdo	Totalmente de acuerdo	Totalmente de acuerdo	Ni de acuerdo ni en desacuerdo
170	Entre 19 y 21 años	Femenino	APPLIED SCIENCE	En los últimos 6 meses	Sí	Sí, recibí consejos sobre cómo tomarlos (p. ej. con comida, durante 7 días)	Los tenía guardados de una vez anterior	Cuando he tomado todos los antibióticos según las indicaciones	Falso	No lo sé	Infección de la vejiga o infección del tracto urinario (ITU), Infección de la piel o de la herida	Bacterias resistentes a los antibóticos						Doctor o enfemera, Docente o investigador, Medios de comunicación (periódicos, TV, radio)	Falso	Verdadero	Verdadero	Verdadero	Falso	Falso	Verdadero	Verdadero	No lo sé	Totalmente de acuerdo	Un poco de acuerdo	Totalmente de acuerdo	Totalmente de acuerdo	Totalmente de acuerdo	Totalmente de acuerdo	Totalmente de acuerdo	Totalmente de acuerdo	Totalmente de acuerdo	Un poco de acuerdo	Totalmente de acuerdo	Un poco de acuerdo	Totalmente de acuerdo	Ni de acuerdo ni en desacuerdo
171	Entre 19 y 21 años	Femenino	APPLIED SCIENCE	En los últimos 6 meses	Sí	Sí, recibí consejos sobre cómo tomarlos (p. ej. con comida, durante 7 días)	Tienda médica o farmacia	Cuando he tomado todos los antibióticos según las indicaciones	Falso	No lo sé	Dolor de garganta	Resistencia a los antibióticos	Doctor o enfemera, Farmacéutico, Miembro de familia o amigo (incluye medios sociales)						Verdadero	Verdadero	Verdadero	Verdadero	Falso	No lo sé	No lo sé	No lo sé	No lo sé	Totalmente de acuerdo	Ni de acuerdo ni en desacuerdo	Un poco en desacuerdo	Totalmente de acuerdo	Totalmente de acuerdo	Totalmente de acuerdo	Totalmente de acuerdo	Totalmente de acuerdo	Ni de acuerdo ni en desacuerdo	Totalmente de acuerdo	Totalmente de acuerdo	Un poco en desacuerdo	Totalmente de acuerdo	Un poco en desacuerdo
172	Entre 22 y 24 años	Femenino	SOCIAL SCIENCE	Hace más de un año	No puedo recordar	No puedo recordar	Los tenía guardados de una vez anterior	Cuando me sienta mejor	No lo sé	No lo sé	Diarrea, Infección de la vejiga o infección del tracto urinario (ITU), Malaria, Fiebre, VIH / SIDA, Gonorrea, Infección de la piel o de la herida	Resistencia a los antibióticos	Miembro de familia o amigo (incluye medios sociales)						Verdadero	Verdadero	Verdadero	Verdadero	No lo sé	No lo sé	Verdadero	Verdadero	Verdadero	Totalmente de acuerdo	Un poco de acuerdo	Un poco de acuerdo	Totalmente de acuerdo	Totalmente de acuerdo	Totalmente de acuerdo	Ni de acuerdo ni en desacuerdo	Un poco de acuerdo	Totalmente en desacuerdo	Un poco de acuerdo	Un poco de acuerdo	Totalmente de acuerdo	Un poco de acuerdo	Un poco de acuerdo
173	Entre 19 y 21 años	Femenino	SOCIAL SCIENCE	En el último mes	No	No	Tienda médica o farmacia	Cuando he tomado todos los antibióticos según las indicaciones	Verdadero	Verdadero	Infección de la vejiga o infección del tracto urinario (ITU), Infección de la piel o de la herida, Dolor de garganta, Dolor de cabeza	Resistencia a los antibióticos	Doctor o enfemera, Miembro de familia o amigo (incluye medios sociales)						Verdadero	Falso	Verdadero	Verdadero	Falso	Verdadero	No lo sé	No lo sé	No lo sé	Un poco de acuerdo	Totalmente de acuerdo	Un poco de acuerdo	Totalmente de acuerdo	Totalmente de acuerdo	Totalmente de acuerdo	Totalmente de acuerdo	Totalmente de acuerdo	Totalmente de acuerdo	Un poco de acuerdo	Totalmente de acuerdo	Totalmente de acuerdo	Totalmente de acuerdo	Un poco de acuerdo
174	18 años o menos	Femenino	SOCIAL SCIENCE	En el último mes	No	No	Tienda médica o farmacia	Cuando he tomado todos los antibióticos según las indicaciones	Falso	Falso	Dolor de garganta, Resfrío y gripe, Dolores en el cuerpo, Diarrea, Dolor de cabeza, Fiebre	Resistencia a los antibióticos	Medios de comunicación (periódicos, TV, radio)						Verdadero	Verdadero	Falso	Verdadero	Verdadero	Verdadero	Verdadero	Verdadero	Falso	Totalmente de acuerdo	Totalmente de acuerdo	Totalmente de acuerdo	Totalmente de acuerdo	Totalmente de acuerdo	Totalmente de acuerdo	Totalmente de acuerdo	Totalmente de acuerdo	Totalmente de acuerdo	Totalmente de acuerdo	Totalmente de acuerdo	Totalmente de acuerdo	Totalmente de acuerdo	Totalmente en desacuerdo
175	18 años o menos	Femenino	APPLIED SCIENCE	En el último mes	Sí	Sí, recibí consejos sobre cómo tomarlos (p. ej. con comida, durante 7 días)	Tienda médica o farmacia	Cuando he tomado todos los antibióticos según las indicaciones	Falso	Verdadero	Diarrea, Dolor de garganta, Resfrío y gripe, Fiebre, Dolor de cabeza	Resistencia a los antibióticos	Doctor o enfemera						Verdadero	Verdadero	Verdadero	Verdadero	Falso	Verdadero	Falso	Verdadero	Verdadero	Totalmente de acuerdo	Totalmente de acuerdo	Totalmente de acuerdo	Totalmente de acuerdo	Totalmente de acuerdo	Totalmente de acuerdo	Totalmente de acuerdo	Totalmente de acuerdo	Totalmente de acuerdo	Totalmente de acuerdo	Totalmente de acuerdo	Un poco de acuerdo	Totalmente de acuerdo	Totalmente de acuerdo
176	25 años o más	Femenino	SOCIAL SCIENCE	En los últimos 6 meses	Sí	Sí, recibí consejos sobre cómo tomarlos (p. ej. con comida, durante 7 días)	Tienda médica o farmacia	Cuando he tomado todos los antibióticos según las indicaciones	Falso	Falso	Dolor de garganta, Infección de la piel o de la herida, Infección de la vejiga o infección del tracto urinario (ITU), Malaria, Sarampión	Bacterias resistentes a los antibóticos						Doctor o enfemera	Falso	Verdadero	Verdadero	Falso	Falso	Verdadero	Verdadero	No lo sé	Verdadero	Ni de acuerdo ni en desacuerdo	Ni de acuerdo ni en desacuerdo	Ni de acuerdo ni en desacuerdo	Totalmente de acuerdo	Ni de acuerdo ni en desacuerdo	Ni de acuerdo ni en desacuerdo	Ni de acuerdo ni en desacuerdo	Ni de acuerdo ni en desacuerdo	Ni de acuerdo ni en desacuerdo	Ni de acuerdo ni en desacuerdo	Un poco de acuerdo	Ni de acuerdo ni en desacuerdo	Ni de acuerdo ni en desacuerdo	Un poco en desacuerdo
177	18 años o menos	Masculino	SOCIAL SCIENCE	En los últimos 6 meses	No puedo recordar	Sí, recibí consejos sobre cómo tomarlos (p. ej. con comida, durante 7 días)	Tienda médica o farmacia	Cuando me sienta mejor	Verdadero	Verdadero	Dolor de garganta, Dolor de cabeza, Dolores en el cuerpo, Diarrea	Resistencia a los antibióticos	Doctor o enfemera, Medios de comunicación (periódicos, TV, radio)						Verdadero	Verdadero	Verdadero	Verdadero	Falso	Verdadero	No lo sé	Verdadero	No lo sé	Un poco de acuerdo	Un poco de acuerdo	Un poco de acuerdo	Un poco de acuerdo	Totalmente de acuerdo	Ni de acuerdo ni en desacuerdo	Totalmente de acuerdo	Totalmente de acuerdo	Ni de acuerdo ni en desacuerdo	Un poco de acuerdo	Ni de acuerdo ni en desacuerdo	Un poco en desacuerdo	Un poco de acuerdo	Totalmente de acuerdo
178	Entre 19 y 21 años	Femenino	SOCIAL SCIENCE	En el último mes	No	No	Amigo o familiar	Cuando he tomado todos los antibióticos según las indicaciones	Falso	Verdadero	Dolor de cabeza, Dolores en el cuerpo, Diarrea, Dolor de garganta, Resfrío y gripe, Fiebre	No he oído							No lo sé	Verdadero	Verdadero	Verdadero	No lo sé	Falso	No lo sé	Verdadero	Verdadero	Totalmente de acuerdo	Ni de acuerdo ni en desacuerdo	Un poco en desacuerdo	Totalmente de acuerdo	Totalmente de acuerdo	Totalmente de acuerdo	Un poco de acuerdo	Ni de acuerdo ni en desacuerdo	Un poco de acuerdo	Ni de acuerdo ni en desacuerdo	Totalmente de acuerdo	Un poco en desacuerdo	Ni de acuerdo ni en desacuerdo	Totalmente de acuerdo
179	Entre 19 y 21 años	Femenino	SOCIAL SCIENCE	En el último mes	No puedo recordar	No	Tienda médica o farmacia	Cuando he tomado todos los antibióticos según las indicaciones	Falso	Falso	Dolor de cabeza, Fiebre, Dolor de garganta, Diarrea, Dolores en el cuerpo, Resfrío y gripe	Resistencia a las medicinas					Docente o investigador, Miembro de familia o amigo (incluye medios sociales)		No lo sé	No lo sé	Falso	Verdadero	Falso	Falso	No lo sé	No lo sé	No lo sé	Un poco de acuerdo	Un poco de acuerdo	Totalmente de acuerdo	Totalmente de acuerdo	Un poco de acuerdo	Un poco de acuerdo	Un poco de acuerdo	Totalmente de acuerdo	Ni de acuerdo ni en desacuerdo	Ni de acuerdo ni en desacuerdo	Un poco de acuerdo	Un poco de acuerdo	Un poco de acuerdo	Un poco de acuerdo
180	Entre 19 y 21 años	Masculino	SOCIAL SCIENCE	Nunca				Cuando he tomado todos los antibióticos según las indicaciones	Falso	No lo sé	Malaria, Infección de la vejiga o infección del tracto urinario (ITU), Diarrea, VIH / SIDA, Infección de la piel o de la herida	No he oído							Verdadero	Verdadero	Verdadero	Verdadero	No lo sé	Verdadero	No lo sé	Verdadero	Verdadero	Totalmente de acuerdo	Totalmente de acuerdo	Totalmente de acuerdo	Totalmente de acuerdo	Totalmente de acuerdo	Totalmente de acuerdo	Totalmente de acuerdo	Totalmente de acuerdo	Un poco de acuerdo	Ni de acuerdo ni en desacuerdo	Un poco de acuerdo	Ni de acuerdo ni en desacuerdo	Totalmente de acuerdo	Ni de acuerdo ni en desacuerdo
181	18 años o menos	Femenino	SOCIAL SCIENCE	En el último mes	No puedo recordar	No puedo recordar	Tienda médica o farmacia	Cuando me sienta mejor	Verdadero	No lo sé	Diarrea, Fiebre, Gonorrea, Dolores en el cuerpo, Dolor de garganta, Resfrío y gripe, Infección de la piel o de la herida	No he oído							Falso	Verdadero	Falso	Falso	Falso	Falso	Verdadero	Falso	Falso	Totalmente de acuerdo	Un poco de acuerdo	Totalmente de acuerdo	Totalmente de acuerdo	Totalmente de acuerdo	Totalmente de acuerdo	Totalmente de acuerdo	Totalmente de acuerdo	Totalmente de acuerdo	Un poco en desacuerdo	Totalmente de acuerdo	Totalmente de acuerdo	Totalmente de acuerdo	Un poco en desacuerdo
182	Entre 22 y 24 años	Femenino	SOCIAL SCIENCE	En el último mes	Sí	Sí, recibí consejos sobre cómo tomarlos (p. ej. con comida, durante 7 días)	Tienda médica o farmacia	Cuando he tomado todos los antibióticos según las indicaciones	Falso	Falso	Dolores en el cuerpo, Infección de la vejiga o infección del tracto urinario (ITU), Gonorrea, Malaria, Diarrea, Infección de la piel o de la herida, Dolor de garganta	Resistencia a los antibióticos	Medios de comunicación (periódicos, TV, radio)						Verdadero	Verdadero	Verdadero	Falso	Falso	Verdadero	No lo sé	No lo sé	No lo sé	Totalmente de acuerdo	Totalmente de acuerdo	Totalmente de acuerdo	Totalmente de acuerdo	Totalmente de acuerdo	Totalmente de acuerdo	Totalmente de acuerdo	Totalmente de acuerdo	Ni de acuerdo ni en desacuerdo	Totalmente en desacuerdo	Totalmente de acuerdo	Totalmente de acuerdo	Un poco de acuerdo	Totalmente de acuerdo
183	18 años o menos	Masculino	APPLIED SCIENCE	En el último mes	Sí	Sí, recibí consejos sobre cómo tomarlos (p. ej. con comida, durante 7 días)	Tienda médica o farmacia	Cuando he tomado todos los antibióticos según las indicaciones	Falso	Falso	Infección de la piel o de la herida, Infección de la vejiga o infección del tracto urinario (ITU), Diarrea	Superbacterias		Doctor o enfemera					Falso	Verdadero	Verdadero	Verdadero	Falso	Verdadero	Verdadero	Verdadero	Verdadero	Totalmente de acuerdo	Un poco de acuerdo	Un poco de acuerdo	Totalmente de acuerdo	Totalmente de acuerdo	Totalmente de acuerdo	Un poco de acuerdo	Un poco en desacuerdo	Totalmente de acuerdo	Un poco en desacuerdo	Totalmente de acuerdo	Un poco de acuerdo	Totalmente de acuerdo	Un poco en desacuerdo
184	Entre 22 y 24 años	Masculino	APPLIED SCIENCE	En los últimos 6 meses	Sí	Sí, recibí consejos sobre cómo tomarlos (p. ej. con comida, durante 7 días)	Tienda médica o farmacia	Cuando he tomado todos los antibióticos según las indicaciones	Falso	Falso	Dolor de garganta, Fiebre, Dolores en el cuerpo, Dolor de cabeza	Resistencia a los antibióticos	Doctor o enfemera						Falso	Verdadero	Falso	Falso	Verdadero	Falso	Verdadero	Verdadero	Falso	Un poco de acuerdo	Un poco de acuerdo	Un poco de acuerdo	Totalmente de acuerdo	Totalmente de acuerdo	Totalmente de acuerdo	Un poco de acuerdo	Un poco de acuerdo	Un poco en desacuerdo	Ni de acuerdo ni en desacuerdo	Un poco en desacuerdo	Ni de acuerdo ni en desacuerdo	Ni de acuerdo ni en desacuerdo	Un poco en desacuerdo
185	Entre 19 y 21 años	Masculino	SOCIAL SCIENCE	En los últimos 6 meses	Sí	Sí, recibí consejos sobre cómo tomarlos (p. ej. con comida, durante 7 días)	Tienda médica o farmacia	Cuando he tomado todos los antibióticos según las indicaciones	Verdadero	No lo sé	Resfrío y gripe, Fiebre, Diarrea, Dolores en el cuerpo	Resistencia a los antibióticos	Doctor o enfemera, Miembro de familia o amigo (incluye medios sociales)						Verdadero	No lo sé	Verdadero	Verdadero	Falso	Verdadero	No lo sé	No lo sé	No lo sé	Totalmente de acuerdo	Ni de acuerdo ni en desacuerdo	Ni de acuerdo ni en desacuerdo	Un poco de acuerdo	Totalmente de acuerdo	Un poco de acuerdo	Un poco de acuerdo	Ni de acuerdo ni en desacuerdo	Ni de acuerdo ni en desacuerdo	Un poco de acuerdo	Totalmente de acuerdo	Totalmente de acuerdo	Un poco de acuerdo	Totalmente de acuerdo
186	25 años o más	Femenino	SOCIAL SCIENCE	En los últimos 6 meses	Sí	Sí, recibí consejos sobre cómo tomarlos (p. ej. con comida, durante 7 días)	Tienda médica o farmacia	Cuando me sienta mejor	No lo sé	No lo sé	Malaria, Resfrío y gripe, VIH / SIDA, Infección de la piel o de la herida, Sarampión, Gonorrea, Diarrea, Infección de la vejiga o infección del tracto urinario (ITU)	Resistencia a los antibióticos	Doctor o enfemera, Farmacéutico, Miembro de familia o amigo (incluye medios sociales)						Verdadero	No lo sé	Verdadero	Verdadero	Falso	Verdadero	Verdadero	No lo sé	Falso	Totalmente de acuerdo	Ni de acuerdo ni en desacuerdo	Totalmente de acuerdo	Totalmente de acuerdo	Totalmente de acuerdo	Totalmente de acuerdo	Ni de acuerdo ni en desacuerdo	Ni de acuerdo ni en desacuerdo	Ni de acuerdo ni en desacuerdo	Totalmente de acuerdo	Totalmente de acuerdo	Ni de acuerdo ni en desacuerdo	Totalmente de acuerdo	Totalmente de acuerdo
187	Entre 19 y 21 años	Femenino	APPLIED SCIENCE	En los últimos 6 meses	Sí	Sí, recibí consejos sobre cómo tomarlos (p. ej. con comida, durante 7 días)	Tienda médica o farmacia	Cuando he tomado todos los antibióticos según las indicaciones	Falso	Falso	Gonorrea, Infección de la vejiga o infección del tracto urinario (ITU)	RAM o AMR				Docente o investigador			Verdadero	Verdadero	Verdadero	Verdadero	Falso	Falso	Verdadero	Verdadero	Verdadero	Totalmente en desacuerdo	Totalmente de acuerdo	Totalmente de acuerdo	Totalmente de acuerdo	Totalmente de acuerdo	Totalmente de acuerdo	Totalmente de acuerdo	Totalmente de acuerdo	Totalmente de acuerdo	Un poco en desacuerdo	Totalmente de acuerdo	Totalmente en desacuerdo	Totalmente de acuerdo	Un poco en desacuerdo
188	Entre 19 y 21 años	Masculino	APPLIED SCIENCE	Hace más de un año	Sí	Sí, recibí consejos sobre cómo tomarlos (p. ej. con comida, durante 7 días)	Tienda médica o farmacia	Cuando he tomado todos los antibióticos según las indicaciones	No lo sé	Falso	Infección de la piel o de la herida, Dolor de garganta, Infección de la vejiga o infección del tracto urinario (ITU)	Resitencia Antimicrobiana			Miembro de familia o amigo (incluye medios sociales), Medios de comunicación (periódicos, TV, radio)				Verdadero	Verdadero	Verdadero	Verdadero	Falso	No lo sé	No lo sé	Verdadero	No lo sé	Totalmente de acuerdo	Ni de acuerdo ni en desacuerdo	Totalmente de acuerdo	Totalmente de acuerdo	Totalmente de acuerdo	Totalmente de acuerdo	Un poco de acuerdo	Un poco de acuerdo	Un poco de acuerdo	Un poco de acuerdo	Un poco de acuerdo	Ni de acuerdo ni en desacuerdo	Totalmente de acuerdo	Ni de acuerdo ni en desacuerdo
189	18 años o menos	Masculino	SOCIAL SCIENCE	Nunca				Cuando he tomado todos los antibióticos según las indicaciones	Falso	Falso	Infección de la vejiga o infección del tracto urinario (ITU)	No he oído							Verdadero	No lo sé	Verdadero	Verdadero	Falso	No lo sé	No lo sé	No lo sé	No lo sé	Totalmente de acuerdo	Ni de acuerdo ni en desacuerdo	Totalmente de acuerdo	Totalmente de acuerdo	Totalmente de acuerdo	Totalmente de acuerdo	Un poco de acuerdo	Un poco de acuerdo	Un poco de acuerdo	Ni de acuerdo ni en desacuerdo	Totalmente de acuerdo	Ni de acuerdo ni en desacuerdo	Un poco de acuerdo	Un poco de acuerdo
190	25 años o más	Femenino	SOCIAL SCIENCE	En el último año	Sí	Sí, recibí consejos sobre cómo tomarlos (p. ej. con comida, durante 7 días)	Tienda médica o farmacia	Cuando he tomado todos los antibióticos según las indicaciones	Falso	Verdadero	Infección de la piel o de la herida, Dolores en el cuerpo, Fiebre, Dolor de cabeza, Dolor de garganta, Diarrea, Resfrío y gripe	Bacterias resistentes a los antibóticos						Doctor o enfemera, Farmacéutico, Miembro de familia o amigo (incluye medios sociales)	Verdadero	Verdadero	Verdadero	Verdadero	Falso	Verdadero	Verdadero	Verdadero	Falso	Totalmente de acuerdo	Totalmente de acuerdo	Un poco de acuerdo	Totalmente de acuerdo	Totalmente de acuerdo	Totalmente de acuerdo	Totalmente de acuerdo	Totalmente de acuerdo	Un poco de acuerdo	Totalmente de acuerdo	Totalmente de acuerdo	Totalmente en desacuerdo	Totalmente de acuerdo	Ni de acuerdo ni en desacuerdo
191	25 años o más	Masculino	SOCIAL SCIENCE	En el último mes	No	No	Tienda médica o farmacia	Cuando he tomado todos los antibióticos según las indicaciones	Falso	Falso	Dolor de garganta, Infección de la piel o de la herida, Resfrío y gripe	Resistencia a los antibióticos	Doctor o enfemera						Verdadero	Verdadero	Verdadero	Verdadero	No lo sé	Verdadero	No lo sé	Verdadero	No lo sé	Totalmente de acuerdo	Totalmente de acuerdo	Totalmente de acuerdo	Totalmente de acuerdo	Totalmente de acuerdo	Totalmente de acuerdo	Totalmente de acuerdo	Totalmente de acuerdo	Ni de acuerdo ni en desacuerdo	Totalmente de acuerdo	Totalmente de acuerdo	Totalmente de acuerdo	Totalmente de acuerdo	Un poco en desacuerdo
192	Entre 19 y 21 años	Femenino	SOCIAL SCIENCE	En los últimos 6 meses	Sí	No puedo recordar	Tienda médica o farmacia	Cuando he tomado todos los antibióticos según las indicaciones	Falso	Verdadero	Gonorrea, Dolor de garganta, Sarampión, Malaria, Infección de la vejiga o infección del tracto urinario (ITU)	Resistencia a los antibióticos	Doctor o enfemera						Verdadero	Verdadero	No lo sé	Verdadero	Falso	Falso	No lo sé	Verdadero	Verdadero	Totalmente de acuerdo	Ni de acuerdo ni en desacuerdo	Un poco en desacuerdo	Totalmente de acuerdo	Un poco en desacuerdo	Un poco en desacuerdo	Totalmente de acuerdo	Totalmente de acuerdo	Un poco de acuerdo	Un poco de acuerdo	Un poco de acuerdo	Un poco de acuerdo	Un poco de acuerdo	Un poco de acuerdo
193	25 años o más	Masculino	SOCIAL SCIENCE	En el último mes	No	No	Tienda médica o farmacia	Cuando he tomado todos los antibióticos según las indicaciones	Verdadero	Verdadero	Infección de la piel o de la herida, Infección de la vejiga o infección del tracto urinario (ITU), Diarrea, Malaria	RAM o AMR				Doctor o enfemera, Miembro de familia o amigo (incluye medios sociales)			Verdadero	No lo sé	Verdadero	Verdadero	Falso	Falso	Verdadero	Verdadero	No lo sé	Un poco de acuerdo	Totalmente en desacuerdo	Un poco en desacuerdo	Totalmente de acuerdo	Totalmente de acuerdo	Totalmente de acuerdo	Totalmente de acuerdo	Totalmente de acuerdo	Totalmente en desacuerdo	Ni de acuerdo ni en desacuerdo	Totalmente de acuerdo	Totalmente de acuerdo	Totalmente de acuerdo	Un poco en desacuerdo
194	25 años o más	Femenino	SOCIAL SCIENCE	En los últimos 6 meses	No puedo recordar	No	Tienda médica o farmacia	Cuando he tomado todos los antibióticos según las indicaciones	Falso	No lo sé	Infección de la piel o de la herida, Diarrea, Infección de la vejiga o infección del tracto urinario (ITU)	Bacterias resistentes a los antibóticos						Medios de comunicación (periódicos, TV, radio), resultado de cultivo de orina sale el informe de la bacteria y a cual antibiotico es resistente y sensible	No lo sé	No lo sé	Verdadero	No lo sé	Falso	No lo sé	No lo sé	No lo sé	Falso	Totalmente de acuerdo	Ni de acuerdo ni en desacuerdo	Totalmente de acuerdo	Totalmente de acuerdo	Totalmente de acuerdo	Totalmente de acuerdo	Totalmente en desacuerdo	Ni de acuerdo ni en desacuerdo	Ni de acuerdo ni en desacuerdo	Ni de acuerdo ni en desacuerdo	Totalmente de acuerdo	Ni de acuerdo ni en desacuerdo	Totalmente de acuerdo	Ni de acuerdo ni en desacuerdo
195	Entre 19 y 21 años	Femenino	SOCIAL SCIENCE	En el último mes	Sí	Sí, recibí consejos sobre cómo tomarlos (p. ej. con comida, durante 7 días)	Tienda médica o farmacia	Cuando he tomado todos los antibióticos según las indicaciones	Falso	Falso	Gonorrea, Fiebre, Infección de la vejiga o infección del tracto urinario (ITU), Resfrío y gripe, Diarrea, Dolor de cabeza, Dolores en el cuerpo	Resistencia a los antibióticos	Doctor o enfemera						Verdadero	Verdadero	Verdadero	Verdadero	Verdadero	Verdadero	Verdadero	Verdadero	Verdadero	Totalmente de acuerdo	Totalmente de acuerdo	Totalmente de acuerdo	Totalmente de acuerdo	Totalmente de acuerdo	Totalmente de acuerdo	Totalmente de acuerdo	Totalmente de acuerdo	Totalmente de acuerdo	Totalmente de acuerdo	Totalmente de acuerdo	Totalmente de acuerdo	Totalmente de acuerdo	Totalmente de acuerdo
196	25 años o más	Femenino	SOCIAL SCIENCE	En los últimos 6 meses	Sí	Sí, recibí consejos sobre cómo tomarlos (p. ej. con comida, durante 7 días)	Tienda médica o farmacia	Cuando he tomado todos los antibióticos según las indicaciones	Falso	Falso	VIH / SIDA, Infección de la piel o de la herida, Malaria, Infección de la vejiga o infección del tracto urinario (ITU), Gonorrea	Resistencia a los antibióticos	Doctor o enfemera						Verdadero	Verdadero	Verdadero	Falso	Falso	Falso	Verdadero	Verdadero	Falso	Totalmente de acuerdo	Totalmente de acuerdo	Totalmente de acuerdo	Totalmente de acuerdo	Totalmente de acuerdo	Totalmente de acuerdo	Totalmente de acuerdo	Totalmente de acuerdo	Totalmente de acuerdo	Totalmente de acuerdo	Totalmente de acuerdo	Totalmente de acuerdo	Totalmente de acuerdo	Totalmente de acuerdo
197	25 años o más	Femenino	SOCIAL SCIENCE	En los últimos 6 meses	No	Sí, recibí consejos sobre cómo tomarlos (p. ej. con comida, durante 7 días)	Tienda médica o farmacia	Cuando me sienta mejor	Falso	Falso	Infección de la vejiga o infección del tracto urinario (ITU), Infección de la piel o de la herida, Fiebre	Resistencia a los antibióticos	Doctor o enfemera						Verdadero	Verdadero	Verdadero	Verdadero	Falso	Verdadero	No lo sé	Verdadero	No lo sé	Totalmente de acuerdo	Totalmente de acuerdo	Totalmente de acuerdo	Totalmente de acuerdo	Totalmente de acuerdo	Totalmente de acuerdo	Totalmente de acuerdo	Totalmente de acuerdo	Totalmente de acuerdo	Ni de acuerdo ni en desacuerdo	Totalmente de acuerdo	Un poco de acuerdo	Un poco de acuerdo	Un poco de acuerdo
198	25 años o más	Masculino	SOCIAL SCIENCE	En los últimos 6 meses	No	Sí, recibí consejos sobre cómo tomarlos (p. ej. con comida, durante 7 días)	Tienda médica o farmacia	Cuando me sienta mejor	Falso	No lo sé	Dolor de cabeza, Fiebre, Resfrío y gripe	Resistencia a los antibióticos	Campañas específicas						Falso	Verdadero	Verdadero	Verdadero	Falso	Verdadero	Falso	Verdadero	Verdadero	Totalmente de acuerdo	Totalmente de acuerdo	Totalmente de acuerdo	Totalmente de acuerdo	Totalmente de acuerdo	Totalmente de acuerdo	Totalmente de acuerdo	Totalmente de acuerdo	Ni de acuerdo ni en desacuerdo	Totalmente de acuerdo	Totalmente de acuerdo	Un poco en desacuerdo	Totalmente en desacuerdo	Totalmente de acuerdo
199	Entre 19 y 21 años	Masculino	SOCIAL SCIENCE	En los últimos 6 meses	Sí	Sí, recibí consejos sobre cómo tomarlos (p. ej. con comida, durante 7 días)	Tienda médica o farmacia	Cuando he tomado todos los antibióticos según las indicaciones	Falso	Falso	Malaria, Diarrea, Infección de la vejiga o infección del tracto urinario (ITU), Infección de la piel o de la herida	Resistencia a los antibióticos	Miembro de familia o amigo (incluye medios sociales), Medios de comunicación (periódicos, TV, radio)						Verdadero	No lo sé	Verdadero	No lo sé	No lo sé	No lo sé	No lo sé	No lo sé	Verdadero	Totalmente de acuerdo	Totalmente de acuerdo	Un poco de acuerdo	Totalmente de acuerdo	Totalmente de acuerdo	Totalmente de acuerdo	Totalmente de acuerdo	Totalmente de acuerdo	Ni de acuerdo ni en desacuerdo	Ni de acuerdo ni en desacuerdo	Ni de acuerdo ni en desacuerdo	Ni de acuerdo ni en desacuerdo	Un poco de acuerdo	Ni de acuerdo ni en desacuerdo
200	18 años o menos	Masculino	APPLIED SCIENCE	En los últimos 6 meses	Sí	Sí, recibí consejos sobre cómo tomarlos (p. ej. con comida, durante 7 días)	Tienda médica o farmacia	Cuando he tomado todos los antibióticos según las indicaciones	No lo sé	Verdadero	Infección de la piel o de la herida	Resistencia a los antibióticos	Doctor o enfemera, Docente o investigador, Miembro de familia o amigo (incluye medios sociales)						Verdadero	Verdadero	Verdadero	Verdadero	Falso	No lo sé	No lo sé	No lo sé	Verdadero	Totalmente de acuerdo	Totalmente en desacuerdo	Totalmente de acuerdo	Totalmente de acuerdo	Totalmente de acuerdo	Totalmente de acuerdo	Totalmente de acuerdo	Totalmente de acuerdo	Totalmente de acuerdo	Un poco de acuerdo	Totalmente de acuerdo	Totalmente de acuerdo	Totalmente de acuerdo	Totalmente de acuerdo
201	25 años o más	Masculino	SOCIAL SCIENCE	No puedo recordar	No	No	Tienda médica o farmacia	Cuando he tomado todos los antibióticos según las indicaciones	Falso	Falso	Resfrío y gripe, Gonorrea, Fiebre, Infección de la vejiga o infección del tracto urinario (ITU), Infección de la piel o de la herida, Sarampión, Malaria, VIH / SIDA, Dolores en el cuerpo	Bacterias resistentes a los antibóticos						Doctor o enfemera	No lo sé	No lo sé	No lo sé	No lo sé	No lo sé	No lo sé	No lo sé	No lo sé	No lo sé	Totalmente de acuerdo	Totalmente de acuerdo	Totalmente de acuerdo	Totalmente de acuerdo	Totalmente de acuerdo	Totalmente de acuerdo	Totalmente de acuerdo	Totalmente de acuerdo	Un poco de acuerdo	Un poco de acuerdo	Un poco de acuerdo	Un poco de acuerdo	Un poco de acuerdo	Un poco de acuerdo
202	25 años o más	Femenino	SOCIAL SCIENCE	En el último mes	No	Sí, recibí consejos sobre cómo tomarlos (p. ej. con comida, durante 7 días)	Tienda médica o farmacia	Cuando me sienta mejor	Falso	Verdadero	Fiebre, Dolor de cabeza, Malaria, Infección de la vejiga o infección del tracto urinario (ITU), Diarrea, Dolor de garganta	Resistencia a las medicinas					Doctor o enfemera		Verdadero	Verdadero	No lo sé	Verdadero	Falso	Falso	No lo sé	Verdadero	No lo sé	Un poco de acuerdo	Totalmente de acuerdo	Un poco de acuerdo	Totalmente de acuerdo	Totalmente de acuerdo	Totalmente de acuerdo	Totalmente de acuerdo	Totalmente de acuerdo	Un poco de acuerdo	Ni de acuerdo ni en desacuerdo	Totalmente de acuerdo	Ni de acuerdo ni en desacuerdo	Totalmente de acuerdo	Ni de acuerdo ni en desacuerdo
203	25 años o más	Femenino	SOCIAL SCIENCE	En el último mes	No	No	Tienda médica o farmacia	Cuando me sienta mejor	Falso	Falso	Infección de la vejiga o infección del tracto urinario (ITU), Diarrea, Dolor de garganta, Gonorrea, Sarampión, Malaria	Resistencia a los antibióticos	Miembro de familia o amigo (incluye medios sociales)						Verdadero	Verdadero	Verdadero	Verdadero	Falso	Falso	Falso	Verdadero	No lo sé	Totalmente de acuerdo	Totalmente de acuerdo	Totalmente de acuerdo	Totalmente de acuerdo	Totalmente de acuerdo	Totalmente de acuerdo	Totalmente de acuerdo	Totalmente de acuerdo	Totalmente de acuerdo	Un poco de acuerdo	Totalmente de acuerdo	Totalmente de acuerdo	Un poco de acuerdo	Un poco en desacuerdo
204	Entre 19 y 21 años	Femenino	APPLIED SCIENCE	En los últimos 6 meses	Sí	Sí, recibí consejos sobre cómo tomarlos (p. ej. con comida, durante 7 días)	Tienda médica o farmacia	Cuando he tomado todos los antibióticos según las indicaciones	Falso	Falso	Infección de la vejiga o infección del tracto urinario (ITU)	Bacterias resistentes a los antibóticos						Doctor o enfemera, Docente o investigador	No lo sé	Verdadero	Verdadero	Verdadero	No lo sé	Verdadero	No lo sé	Verdadero	No lo sé	Un poco de acuerdo	Ni de acuerdo ni en desacuerdo	Un poco de acuerdo	Totalmente de acuerdo	Totalmente de acuerdo	Totalmente de acuerdo	Un poco de acuerdo	Un poco de acuerdo	Un poco de acuerdo	Un poco de acuerdo	Un poco de acuerdo	Un poco de acuerdo	Un poco de acuerdo	Un poco de acuerdo
205	18 años o menos	Femenino	SOCIAL SCIENCE	En el último mes	Sí	Sí, recibí consejos sobre cómo tomarlos (p. ej. con comida, durante 7 días)	Tienda médica o farmacia	Cuando he tomado todos los antibióticos según las indicaciones	No lo sé	Falso	Infección de la piel o de la herida, Fiebre, Infección de la vejiga o infección del tracto urinario (ITU), VIH / SIDA	Resistencia a los antibióticos	Doctor o enfemera, Miembro de familia o amigo (incluye medios sociales)						Verdadero	Verdadero	No lo sé	Verdadero	No lo sé	Falso	No lo sé	No lo sé	No lo sé	Totalmente de acuerdo	Ni de acuerdo ni en desacuerdo	Ni de acuerdo ni en desacuerdo	Totalmente de acuerdo	Totalmente de acuerdo	Totalmente de acuerdo	Ni de acuerdo ni en desacuerdo	Ni de acuerdo ni en desacuerdo	Ni de acuerdo ni en desacuerdo	Ni de acuerdo ni en desacuerdo	Totalmente de acuerdo	Ni de acuerdo ni en desacuerdo	Ni de acuerdo ni en desacuerdo	Ni de acuerdo ni en desacuerdo
206	25 años o más	Femenino	SOCIAL SCIENCE	En el último mes	Sí	Sí, recibí consejos sobre cómo tomarlos (p. ej. con comida, durante 7 días)	Tienda médica o farmacia	Cuando he tomado todos los antibióticos según las indicaciones	Falso	Falso	Dolor de cabeza, Infección de la piel o de la herida, Resfrío y gripe, Fiebre, Diarrea	Resistencia a las medicinas					Doctor o enfemera		Verdadero	Verdadero	Verdadero	Verdadero	Falso	Falso	Falso	Falso	Verdadero	Totalmente de acuerdo	Totalmente de acuerdo	Totalmente de acuerdo	Totalmente de acuerdo	Totalmente de acuerdo	Totalmente de acuerdo	Totalmente de acuerdo	Totalmente de acuerdo	Totalmente de acuerdo	Totalmente de acuerdo	Totalmente de acuerdo	Totalmente de acuerdo	Totalmente de acuerdo	Totalmente de acuerdo
207	25 años o más	Femenino	SOCIAL SCIENCE	En los últimos 6 meses	Sí	Sí, recibí consejos sobre cómo tomarlos (p. ej. con comida, durante 7 días)	Tienda médica o farmacia	Cuando he tomado todos los antibióticos según las indicaciones	Falso	Falso	Gonorrea, Dolores en el cuerpo, Fiebre, Infección de la vejiga o infección del tracto urinario (ITU), VIH / SIDA, Diarrea, Dolor de cabeza	No he oído							Verdadero	Verdadero	No lo sé	Falso	Falso	Falso	Verdadero	Verdadero	Falso	Totalmente de acuerdo	Totalmente de acuerdo	Totalmente de acuerdo	Totalmente de acuerdo	Totalmente de acuerdo	Totalmente de acuerdo	Totalmente de acuerdo	Un poco de acuerdo	Totalmente de acuerdo	Totalmente de acuerdo	Totalmente de acuerdo	Un poco de acuerdo	Totalmente de acuerdo	Un poco de acuerdo
208	18 años o menos	Femenino	SOCIAL SCIENCE	En el último mes	Sí	Sí, recibí consejos sobre cómo tomarlos (p. ej. con comida, durante 7 días)	Tienda médica o farmacia	Cuando he tomado todos los antibióticos según las indicaciones	Falso	Verdadero	Dolor de cabeza, Dolores en el cuerpo, Fiebre, Resfrío y gripe, Dolor de garganta	Resistencia a los antibióticos	Doctor o enfemera, Farmacéutico, Miembro de familia o amigo (incluye medios sociales)						Verdadero	Verdadero	Verdadero	Verdadero	Falso	No lo sé	No lo sé	Verdadero	No lo sé	Totalmente de acuerdo	Totalmente de acuerdo	Ni de acuerdo ni en desacuerdo	Totalmente de acuerdo	Totalmente de acuerdo	Totalmente de acuerdo	Totalmente de acuerdo	Totalmente de acuerdo	Ni de acuerdo ni en desacuerdo	Ni de acuerdo ni en desacuerdo	Totalmente de acuerdo	Ni de acuerdo ni en desacuerdo	Totalmente de acuerdo	Ni de acuerdo ni en desacuerdo
209	Entre 22 y 24 años	Femenino	SOCIAL SCIENCE	En el último año	Sí	Sí, recibí consejos sobre cómo tomarlos (p. ej. con comida, durante 7 días)	Tienda médica o farmacia	Cuando he tomado todos los antibióticos según las indicaciones	Verdadero	Verdadero	Dolores en el cuerpo, Dolor de cabeza, Resfrío y gripe, Sarampión, Dolor de garganta, Diarrea, Infección de la piel o de la herida, Gonorrea	Bacterias resistentes a los antibóticos						Doctor o enfemera	Falso	Falso	Falso	Verdadero	Falso	Falso	Falso	Falso	Verdadero	Totalmente de acuerdo	Totalmente de acuerdo	Totalmente de acuerdo	Totalmente de acuerdo	Totalmente de acuerdo	Totalmente de acuerdo	Totalmente de acuerdo	Totalmente de acuerdo	Totalmente de acuerdo	Totalmente de acuerdo	Totalmente de acuerdo	Totalmente de acuerdo	Totalmente de acuerdo	Totalmente de acuerdo
210	Entre 19 y 21 años	Femenino	SOCIAL SCIENCE	No puedo recordar	Sí	Sí, recibí consejos sobre cómo tomarlos (p. ej. con comida, durante 7 días)	Tienda médica o farmacia	Cuando he tomado todos los antibióticos según las indicaciones	Verdadero	Verdadero	Dolor de cabeza, Dolores en el cuerpo, Dolor de garganta, Fiebre, Resfrío y gripe, Diarrea	No he oído							No lo sé	No lo sé	No lo sé	No lo sé	No lo sé	No lo sé	No lo sé	No lo sé	No lo sé	Ni de acuerdo ni en desacuerdo	Ni de acuerdo ni en desacuerdo	Ni de acuerdo ni en desacuerdo	Ni de acuerdo ni en desacuerdo	Ni de acuerdo ni en desacuerdo	Ni de acuerdo ni en desacuerdo	Ni de acuerdo ni en desacuerdo	Ni de acuerdo ni en desacuerdo	Ni de acuerdo ni en desacuerdo	Ni de acuerdo ni en desacuerdo	Ni de acuerdo ni en desacuerdo	Ni de acuerdo ni en desacuerdo	Ni de acuerdo ni en desacuerdo	Ni de acuerdo ni en desacuerdo
211	Entre 19 y 21 años	Femenino	APPLIED SCIENCE	En el último año	Sí	Sí, recibí consejos sobre cómo tomarlos (p. ej. con comida, durante 7 días)	Tienda médica o farmacia	Cuando he tomado todos los antibióticos según las indicaciones	Falso	Falso	Infección de la piel o de la herida, Infección de la vejiga o infección del tracto urinario (ITU)	Resistencia a los antibióticos	Doctor o enfemera, Docente o investigador, Campañas específicas						Falso	Verdadero	Verdadero	Verdadero	Falso	Falso	Falso	Verdadero	No lo sé	Totalmente de acuerdo	Un poco de acuerdo	Totalmente de acuerdo	Totalmente de acuerdo	Totalmente de acuerdo	Totalmente de acuerdo	Ni de acuerdo ni en desacuerdo	Un poco de acuerdo	Un poco de acuerdo	Un poco en desacuerdo	Totalmente de acuerdo	Un poco en desacuerdo	Totalmente de acuerdo	Totalmente en desacuerdo
212	25 años o más	Femenino	SOCIAL SCIENCE	En los últimos 6 meses	Sí	Sí, recibí consejos sobre cómo tomarlos (p. ej. con comida, durante 7 días)	Tienda médica o farmacia	Cuando he tomado todos los antibióticos según las indicaciones	Falso	Falso	Infección de la piel o de la herida, Gonorrea, Infección de la vejiga o infección del tracto urinario (ITU)	Resistencia a los antibióticos	Doctor o enfemera, Docente o investigador						Verdadero	Verdadero	Verdadero	Verdadero	Falso	Falso	Verdadero	Verdadero	Verdadero	Totalmente de acuerdo	Totalmente de acuerdo	Totalmente de acuerdo	Totalmente de acuerdo	Totalmente de acuerdo	Totalmente de acuerdo	Un poco de acuerdo	Un poco de acuerdo	Totalmente de acuerdo	Totalmente de acuerdo	Totalmente de acuerdo	Totalmente en desacuerdo	Totalmente de acuerdo	Un poco de acuerdo
213	Entre 19 y 21 años	Femenino	SOCIAL SCIENCE	En el último mes	Sí	Sí, recibí consejos sobre cómo tomarlos (p. ej. con comida, durante 7 días)	Tienda médica o farmacia	Cuando he tomado todos los antibióticos según las indicaciones	Falso	Verdadero	Resfrío y gripe, VIH / SIDA, Gonorrea, Dolor de garganta, Infección de la vejiga o infección del tracto urinario (ITU)	Resistencia a los antibióticos	Miembro de familia o amigo (incluye medios sociales)						Verdadero	Verdadero	Verdadero	Verdadero	Falso	Falso	No lo sé	No lo sé	Verdadero	Totalmente de acuerdo	Un poco de acuerdo	Un poco de acuerdo	Totalmente de acuerdo	Totalmente de acuerdo	Totalmente de acuerdo	Totalmente de acuerdo	Ni de acuerdo ni en desacuerdo	Totalmente de acuerdo	Ni de acuerdo ni en desacuerdo	Totalmente de acuerdo	Totalmente de acuerdo	Un poco de acuerdo	Totalmente de acuerdo
214	25 años o más	Femenino	SOCIAL SCIENCE	Hace más de un año	Sí	Sí, recibí consejos sobre cómo tomarlos (p. ej. con comida, durante 7 días)	Tienda médica o farmacia	Cuando he tomado todos los antibióticos según las indicaciones	Falso	Falso	Gonorrea, Infección de la vejiga o infección del tracto urinario (ITU), Infección de la piel o de la herida	Bacterias resistentes a los antibóticos						Doctor o enfemera, Farmacéutico	No lo sé	Verdadero	Verdadero	Falso	Falso	Verdadero	Falso	Verdadero	Falso	Totalmente de acuerdo	Totalmente de acuerdo	Totalmente de acuerdo	Totalmente de acuerdo	Totalmente de acuerdo	Totalmente de acuerdo	Totalmente de acuerdo	Totalmente de acuerdo	Totalmente de acuerdo	Totalmente de acuerdo	Totalmente de acuerdo	Totalmente de acuerdo	Totalmente de acuerdo	Totalmente de acuerdo
215	Entre 19 y 21 años	Masculino	SOCIAL SCIENCE	En el último mes	Sí	Sí, recibí consejos sobre cómo tomarlos (p. ej. con comida, durante 7 días)	Tienda médica o farmacia	Cuando he tomado todos los antibióticos según las indicaciones	Verdadero	Falso	Dolores en el cuerpo	No he oído							Verdadero	Verdadero	Verdadero	Falso	Falso	Verdadero	Verdadero	Verdadero	Verdadero	Un poco de acuerdo	Un poco de acuerdo	Totalmente de acuerdo	Un poco de acuerdo	Un poco de acuerdo	Un poco de acuerdo	Un poco de acuerdo	Un poco de acuerdo	Un poco de acuerdo	Ni de acuerdo ni en desacuerdo	Totalmente de acuerdo	Un poco de acuerdo	Un poco de acuerdo	Un poco de acuerdo
216	Entre 19 y 21 años	Femenino	SOCIAL SCIENCE	En el último mes	No	Sí, recibí consejos sobre cómo tomarlos (p. ej. con comida, durante 7 días)	Los tenía guardados de una vez anterior	Cuando me sienta mejor	Falso	Falso	Resfrío y gripe, Diarrea, Dolor de cabeza, Dolores en el cuerpo, Fiebre, Infección de la vejiga o infección del tracto urinario (ITU), Dolor de garganta	Resistencia a los antibióticos	Doctor o enfemera, Farmacéutico, Miembro de familia o amigo (incluye medios sociales), Medios de comunicación (periódicos, TV, radio)						Verdadero	No lo sé	Verdadero	No lo sé	No lo sé	Falso	Falso	Verdadero	Falso	Totalmente de acuerdo	Totalmente de acuerdo	Un poco de acuerdo	Totalmente de acuerdo	Totalmente de acuerdo	Un poco de acuerdo	Totalmente de acuerdo	Totalmente de acuerdo	Un poco en desacuerdo	Ni de acuerdo ni en desacuerdo	Totalmente de acuerdo	Ni de acuerdo ni en desacuerdo	Totalmente de acuerdo	Totalmente de acuerdo
217	Entre 19 y 21 años	Masculino	APPLIED SCIENCE	En el último mes	Sí	Sí, recibí consejos sobre cómo tomarlos (p. ej. con comida, durante 7 días)	Tienda médica o farmacia	Cuando he tomado todos los antibióticos según las indicaciones	No lo sé	No lo sé	Fiebre, Dolor de cabeza	Resistencia a los antibióticos	Doctor o enfemera						Verdadero	No lo sé	Verdadero	Falso	No lo sé	No lo sé	Falso	Falso	No lo sé	Totalmente de acuerdo	Totalmente de acuerdo	Ni de acuerdo ni en desacuerdo	Totalmente de acuerdo	Totalmente de acuerdo	Totalmente de acuerdo	Totalmente de acuerdo	Totalmente de acuerdo	Ni de acuerdo ni en desacuerdo	Ni de acuerdo ni en desacuerdo	Totalmente de acuerdo	Un poco en desacuerdo	Ni de acuerdo ni en desacuerdo	Ni de acuerdo ni en desacuerdo
218	Entre 19 y 21 años	Masculino	APPLIED SCIENCE	En el último mes	Sí	Sí, recibí consejos sobre cómo tomarlos (p. ej. con comida, durante 7 días)	Tienda médica o farmacia	Cuando he tomado todos los antibióticos según las indicaciones	No lo sé	Falso	Fiebre, Dolor de garganta, Dolores en el cuerpo	Bacterias resistentes a los antibóticos						Doctor o enfemera	Verdadero	No lo sé	Verdadero	No lo sé	No lo sé	No lo sé	Falso	Falso	No lo sé	Totalmente de acuerdo	Totalmente de acuerdo	Un poco en desacuerdo	Totalmente de acuerdo	Totalmente de acuerdo	Un poco de acuerdo	Ni de acuerdo ni en desacuerdo	Ni de acuerdo ni en desacuerdo	Totalmente de acuerdo	Totalmente de acuerdo	Un poco en desacuerdo	Ni de acuerdo ni en desacuerdo	Ni de acuerdo ni en desacuerdo	Ni de acuerdo ni en desacuerdo
219	Entre 19 y 21 años	Femenino	APPLIED SCIENCE	En el último mes	Sí	Sí, recibí consejos sobre cómo tomarlos (p. ej. con comida, durante 7 días)	Tienda médica o farmacia	Cuando he tomado todos los antibióticos según las indicaciones	Falso	Verdadero	Fiebre, Dolores en el cuerpo, Resfrío y gripe, Dolor de cabeza, Diarrea, Dolor de garganta	No he oído							Verdadero	No lo sé	No lo sé	No lo sé	Falso	Verdadero	No lo sé	No lo sé	Verdadero	Totalmente de acuerdo	Totalmente de acuerdo	Un poco de acuerdo	Totalmente de acuerdo	Totalmente de acuerdo	Totalmente de acuerdo	Totalmente de acuerdo	Totalmente de acuerdo	Totalmente de acuerdo	Totalmente de acuerdo	Totalmente de acuerdo	Totalmente de acuerdo	Totalmente de acuerdo	Totalmente de acuerdo
220	Entre 19 y 21 años	Femenino	APPLIED SCIENCE	En los últimos 6 meses	No	No	Tienda médica o farmacia	Cuando he tomado todos los antibióticos según las indicaciones	Falso	Falso	Infección de la piel o de la herida, Infección de la vejiga o infección del tracto urinario (ITU)	Resistencia a los antibióticos	Doctor o enfemera, Docente o investigador, Medios de comunicación (periódicos, TV, radio)						Verdadero	Verdadero	Verdadero	Verdadero	Falso	Falso	No lo sé	Verdadero	No lo sé	Totalmente de acuerdo	Ni de acuerdo ni en desacuerdo	Totalmente de acuerdo	Totalmente de acuerdo	Totalmente de acuerdo	Totalmente de acuerdo	Un poco de acuerdo	Totalmente de acuerdo	Totalmente de acuerdo	Un poco de acuerdo	Totalmente de acuerdo	Totalmente en desacuerdo	Totalmente de acuerdo	Totalmente de acuerdo
221	Entre 19 y 21 años	Femenino	SOCIAL SCIENCE	En el último año	No	Sí, recibí consejos sobre cómo tomarlos (p. ej. con comida, durante 7 días)	Tienda médica o farmacia	Cuando he tomado todos los antibióticos según las indicaciones	Falso	Falso	Dolor de garganta, Infección de la vejiga o infección del tracto urinario (ITU), Infección de la piel o de la herida	Resistencia a los antibióticos	Medios de comunicación (periódicos, TV, radio), Campañas específicas						Verdadero	Falso	Verdadero	Falso	Verdadero	Verdadero	Verdadero	Falso	Verdadero	Un poco en desacuerdo	Un poco de acuerdo	Ni de acuerdo ni en desacuerdo	Un poco de acuerdo	Totalmente de acuerdo	Un poco en desacuerdo	Totalmente en desacuerdo	Totalmente de acuerdo	Totalmente en desacuerdo	Un poco en desacuerdo	Totalmente de acuerdo	Un poco en desacuerdo	Totalmente de acuerdo	Totalmente de acuerdo
222	18 años o menos	Masculino	APPLIED SCIENCE	En el último mes	Sí	Sí, recibí consejos sobre cómo tomarlos (p. ej. con comida, durante 7 días)	Amigo o familiar	Cuando he tomado todos los antibióticos según las indicaciones	Falso	Falso	Infección de la vejiga o infección del tracto urinario (ITU), Gonorrea, Infección de la piel o de la herida	Superbacterias		Youtube					Falso	Verdadero	Verdadero	Verdadero	Falso	Falso	Verdadero	Verdadero	Verdadero	Totalmente de acuerdo	Totalmente de acuerdo	Un poco de acuerdo	Totalmente de acuerdo	Totalmente de acuerdo	Totalmente de acuerdo	Totalmente de acuerdo	Totalmente de acuerdo	Totalmente de acuerdo	Un poco de acuerdo	Totalmente de acuerdo	Un poco en desacuerdo	Totalmente de acuerdo	Totalmente en desacuerdo
223	Entre 19 y 21 años	Masculino	SOCIAL SCIENCE	Hace más de un año	Sí	Sí, recibí consejos sobre cómo tomarlos (p. ej. con comida, durante 7 días)	Tienda médica o farmacia	Cuando he tomado todos los antibióticos según las indicaciones	Falso	Falso	Infección de la vejiga o infección del tracto urinario (ITU), Infección de la piel o de la herida	Bacterias resistentes a los antibóticos						Docente o investigador, Farmacéutico, Miembro de familia o amigo (incluye medios sociales), Medios de comunicación (periódicos, TV, radio), Campañas específicas	Verdadero	Verdadero	Verdadero	Verdadero	Falso	Verdadero	Verdadero	Verdadero	Verdadero	Totalmente de acuerdo	Totalmente de acuerdo	Totalmente de acuerdo	Un poco de acuerdo	Totalmente de acuerdo	Totalmente de acuerdo	Ni de acuerdo ni en desacuerdo	Ni de acuerdo ni en desacuerdo	Un poco de acuerdo	Un poco en desacuerdo	Totalmente de acuerdo	Un poco de acuerdo	Totalmente de acuerdo	Totalmente en desacuerdo
224	Entre 19 y 21 años	Masculino	APPLIED SCIENCE	En los últimos 6 meses	No	No	Tienda médica o farmacia	Cuando he tomado todos los antibióticos según las indicaciones	Falso	Falso	Resfrío y gripe, Gonorrea, Diarrea, Infección de la piel o de la herida, Infección de la vejiga o infección del tracto urinario (ITU)	Resistencia a los antibióticos	Docente o investigador, Medios de comunicación (periódicos, TV, radio)						Falso	Verdadero	Verdadero	Verdadero	Falso	Falso	Falso	Verdadero	No lo sé	Totalmente de acuerdo	Totalmente de acuerdo	Un poco de acuerdo	Totalmente de acuerdo	Totalmente de acuerdo	Totalmente de acuerdo	Totalmente de acuerdo	Totalmente de acuerdo	Totalmente de acuerdo	Totalmente de acuerdo	Totalmente de acuerdo	Un poco en desacuerdo	Totalmente de acuerdo	Un poco de acuerdo
225	25 años o más	Masculino	SOCIAL SCIENCE	En los últimos 6 meses	Sí	Sí, recibí consejos sobre cómo tomarlos (p. ej. con comida, durante 7 días)	Tienda médica o farmacia	Cuando he tomado todos los antibióticos según las indicaciones	Falso	Falso	Infección de la vejiga o infección del tracto urinario (ITU), Dolores en el cuerpo, Dolor de garganta, Malaria, Fiebre, Dolor de cabeza	Bacterias resistentes a los antibóticos						Miembro de familia o amigo (incluye medios sociales)	Verdadero	Verdadero	Verdadero	Verdadero	Falso	Falso	Falso	Verdadero	No lo sé	Totalmente de acuerdo	Totalmente de acuerdo	Totalmente de acuerdo	Totalmente de acuerdo	Totalmente de acuerdo	Totalmente de acuerdo	Totalmente de acuerdo	Totalmente de acuerdo	Totalmente de acuerdo	Totalmente de acuerdo	Totalmente de acuerdo	Un poco de acuerdo	Totalmente de acuerdo	Totalmente de acuerdo
226	Entre 19 y 21 años	Femenino	SOCIAL SCIENCE	En los últimos 6 meses	Sí	Sí, recibí consejos sobre cómo tomarlos (p. ej. con comida, durante 7 días)	Tienda médica o farmacia	Cuando he tomado todos los antibióticos según las indicaciones	Falso	Falso	Infección de la piel o de la herida, Infección de la vejiga o infección del tracto urinario (ITU), Gonorrea, Diarrea	Bacterias resistentes a los antibóticos						Doctor o enfemera, Docente o investigador, Medios de comunicación (periódicos, TV, radio)	Verdadero	Verdadero	Verdadero	Verdadero	Falso	Falso	No lo sé	Verdadero	Verdadero	Totalmente de acuerdo	Ni de acuerdo ni en desacuerdo	Totalmente de acuerdo	Totalmente de acuerdo	Totalmente de acuerdo	Totalmente de acuerdo	Totalmente de acuerdo	Totalmente de acuerdo	Totalmente de acuerdo	Totalmente en desacuerdo	Totalmente de acuerdo	Totalmente de acuerdo	Totalmente de acuerdo	Ni de acuerdo ni en desacuerdo
227	Entre 22 y 24 años	Masculino	APPLIED SCIENCE	En el último mes	Sí	Sí, recibí consejos sobre cómo tomarlos (p. ej. con comida, durante 7 días)	Tienda médica o farmacia	Cuando he tomado todos los antibióticos según las indicaciones	No lo sé	No lo sé	Fiebre, Dolores en el cuerpo	No he oído							Verdadero	Falso	Verdadero	Falso	Falso	Falso	Verdadero	Falso	No lo sé	Un poco de acuerdo	Un poco de acuerdo	Totalmente de acuerdo	Un poco de acuerdo	Totalmente de acuerdo	Un poco de acuerdo	Totalmente de acuerdo	Un poco de acuerdo	Un poco de acuerdo	Un poco de acuerdo	Totalmente de acuerdo	Totalmente de acuerdo	Totalmente de acuerdo	Un poco de acuerdo
228	Entre 19 y 21 años	Femenino	APPLIED SCIENCE	En el último año	Sí	Sí, recibí consejos sobre cómo tomarlos (p. ej. con comida, durante 7 días)	Los tenía guardados de una vez anterior	Cuando he tomado todos los antibióticos según las indicaciones	Falso	Falso	Diarrea, Infección de la vejiga o infección del tracto urinario (ITU), Infección de la piel o de la herida, VIH / SIDA, Gonorrea	Resistencia a los antibióticos	Doctor o enfemera, Docente o investigador, Farmacéutico, Campañas específicas						Verdadero	Verdadero	Verdadero	Verdadero	Falso	Verdadero	Falso	Verdadero	Verdadero	Ni de acuerdo ni en desacuerdo	Ni de acuerdo ni en desacuerdo	Totalmente de acuerdo	Totalmente de acuerdo	Totalmente de acuerdo	Totalmente de acuerdo	Totalmente de acuerdo	Ni de acuerdo ni en desacuerdo	Un poco de acuerdo	Ni de acuerdo ni en desacuerdo	Totalmente de acuerdo	Un poco en desacuerdo	Totalmente de acuerdo	Totalmente de acuerdo
229	25 años o más	Femenino	SOCIAL SCIENCE	En los últimos 6 meses	Sí	Sí, recibí consejos sobre cómo tomarlos (p. ej. con comida, durante 7 días)	Tienda médica o farmacia	No lo sé	No lo sé	No lo sé	Fiebre, Infección de la piel o de la herida, Sarampión, Dolores en el cuerpo, Dolor de garganta, Infección de la vejiga o infección del tracto urinario (ITU), Diarrea, Resfrío y gripe	Bacterias resistentes a los antibóticos						Doctor o enfemera, Medios de comunicación (periódicos, TV, radio)	No lo sé	No lo sé	No lo sé	No lo sé	No lo sé	No lo sé	No lo sé	No lo sé	No lo sé	Un poco de acuerdo	Totalmente de acuerdo	Totalmente de acuerdo	Totalmente de acuerdo	Totalmente de acuerdo	Un poco de acuerdo	Totalmente de acuerdo	Un poco de acuerdo	Un poco de acuerdo	Un poco de acuerdo	Un poco de acuerdo	Un poco de acuerdo	Un poco de acuerdo	Un poco de acuerdo
230	25 años o más	Femenino	APPLIED SCIENCE	En los últimos 6 meses	Sí	Sí, recibí consejos sobre cómo tomarlos (p. ej. con comida, durante 7 días)	Tienda médica o farmacia	Cuando me sienta mejor	No lo sé	No lo sé	Infección de la vejiga o infección del tracto urinario (ITU), Resfrío y gripe, Dolor de cabeza, Infección de la piel o de la herida, Sarampión, Dolores en el cuerpo, Gonorrea, VIH / SIDA, Malaria, Dolor de garganta	Resistencia a los antibióticos	Doctor o enfemera, Miembro de familia o amigo (incluye medios sociales), Campañas específicas						Verdadero	No lo sé	No lo sé	Verdadero	Falso	No lo sé	Falso	No lo sé	No lo sé	Ni de acuerdo ni en desacuerdo	Ni de acuerdo ni en desacuerdo	Ni de acuerdo ni en desacuerdo	Totalmente de acuerdo	Totalmente de acuerdo	Totalmente de acuerdo	Un poco de acuerdo	Ni de acuerdo ni en desacuerdo	Un poco en desacuerdo	Un poco de acuerdo	Totalmente de acuerdo	Ni de acuerdo ni en desacuerdo	Ni de acuerdo ni en desacuerdo	Un poco de acuerdo
231	Entre 19 y 21 años	Femenino	APPLIED SCIENCE	En el último año	Sí	Sí, recibí consejos sobre cómo tomarlos (p. ej. con comida, durante 7 días)	Tienda médica o farmacia	Cuando he tomado todos los antibióticos según las indicaciones	Falso	Falso	Infección de la vejiga o infección del tracto urinario (ITU), Gonorrea, Dolor de garganta, Infección de la piel o de la herida	Superbacterias		Docente o investigador					Verdadero	Verdadero	Verdadero	Verdadero	Falso	Falso	Verdadero	Verdadero	Verdadero	Totalmente de acuerdo	Ni de acuerdo ni en desacuerdo	Totalmente de acuerdo	Totalmente de acuerdo	Totalmente de acuerdo	Totalmente de acuerdo	Totalmente de acuerdo	Totalmente de acuerdo	Totalmente de acuerdo	Un poco de acuerdo	Totalmente de acuerdo	Un poco en desacuerdo	Totalmente de acuerdo	Totalmente de acuerdo
232	Entre 19 y 21 años	Femenino	SOCIAL SCIENCE	No puedo recordar	No	No	Los tenía guardados de una vez anterior	Cuando he tomado todos los antibióticos según las indicaciones	Falso	Falso	Sarampión, Gonorrea, Malaria, VIH / SIDA, Infección de la vejiga o infección del tracto urinario (ITU)	Resistencia a los antibióticos	Doctor o enfemera, Docente o investigador, Medios de comunicación (periódicos, TV, radio), Campañas específicas						Verdadero	Verdadero	Verdadero	Verdadero	Falso	Verdadero	Falso	Verdadero	Verdadero	Totalmente de acuerdo	Totalmente de acuerdo	Totalmente de acuerdo	Totalmente de acuerdo	Totalmente de acuerdo	Un poco de acuerdo	Totalmente de acuerdo	Ni de acuerdo ni en desacuerdo	Totalmente de acuerdo	Un poco de acuerdo	Totalmente de acuerdo	Un poco de acuerdo	Totalmente de acuerdo	Totalmente de acuerdo
233	Entre 22 y 24 años	Femenino	SOCIAL SCIENCE	En el último mes	No	No	Tienda médica o farmacia	Cuando me sienta mejor	Verdadero	Falso	Diarrea, Dolores en el cuerpo, Resfrío y gripe, Dolor de garganta, Infección de la vejiga o infección del tracto urinario (ITU), Infección de la piel o de la herida	Bacterias resistentes a los antibóticos						Docente o investigador	Falso	Falso	Verdadero	Verdadero	Verdadero	Falso	Falso	Verdadero	Falso	Totalmente de acuerdo	Un poco de acuerdo	Totalmente de acuerdo	Totalmente de acuerdo	Totalmente de acuerdo	Totalmente de acuerdo	Totalmente de acuerdo	Totalmente de acuerdo	Totalmente de acuerdo	Un poco de acuerdo	Un poco de acuerdo	Totalmente de acuerdo	Un poco de acuerdo	Totalmente de acuerdo
234	Entre 22 y 24 años	Masculino	SOCIAL SCIENCE	Hace más de un año	Sí	Sí, recibí consejos sobre cómo tomarlos (p. ej. con comida, durante 7 días)	Tienda médica o farmacia	No lo sé	Falso	Verdadero	Resfrío y gripe, Diarrea, Infección de la vejiga o infección del tracto urinario (ITU), Fiebre, Malaria, Sarampión, Dolor de cabeza, Dolores en el cuerpo	Bacterias resistentes a los antibóticos						En el colegio estudiando biología	Verdadero	Verdadero	Verdadero	Falso	No lo sé	No lo sé	No lo sé	No lo sé	Falso	Totalmente de acuerdo	Un poco de acuerdo	Totalmente de acuerdo	Totalmente de acuerdo	Ni de acuerdo ni en desacuerdo	Totalmente de acuerdo	Totalmente de acuerdo	Un poco de acuerdo	Un poco de acuerdo	Un poco de acuerdo	Totalmente de acuerdo	Totalmente de acuerdo	Totalmente de acuerdo	Ni de acuerdo ni en desacuerdo
235	25 años o más	Masculino	SOCIAL SCIENCE	En los últimos 6 meses	No	Sí, recibí consejos sobre cómo tomarlos (p. ej. con comida, durante 7 días)	Tienda médica o farmacia	Cuando he tomado todos los antibióticos según las indicaciones	Falso	Falso	Dolor de garganta, Dolor de cabeza, Dolores en el cuerpo, Diarrea, Resfrío y gripe, Fiebre	Bacterias resistentes a los antibóticos						Miembro de familia o amigo (incluye medios sociales)	Verdadero	Verdadero	Falso	Verdadero	Falso	Falso	Verdadero	Verdadero	Verdadero	Totalmente de acuerdo	Totalmente de acuerdo	Un poco de acuerdo	Totalmente de acuerdo	Totalmente de acuerdo	Totalmente de acuerdo	Totalmente de acuerdo	Totalmente de acuerdo	Totalmente de acuerdo	Un poco de acuerdo	Totalmente de acuerdo	Un poco de acuerdo	Totalmente de acuerdo	Totalmente de acuerdo
236	18 años o menos	Masculino	APPLIED SCIENCE	En el último mes	Sí	Sí, recibí consejos sobre cómo tomarlos (p. ej. con comida, durante 7 días)	Tienda médica o farmacia	Cuando he tomado todos los antibióticos según las indicaciones	Falso	Verdadero	Resfrío y gripe, Fiebre, Infección de la vejiga o infección del tracto urinario (ITU), Infección de la piel o de la herida, Gonorrea	Resitencia Antimicrobiana			Medios de comunicación (periódicos, TV, radio)				Falso	Verdadero	Verdadero	Verdadero	Falso	Falso	Verdadero	Verdadero	No lo sé	Totalmente de acuerdo	Ni de acuerdo ni en desacuerdo	Totalmente de acuerdo	Totalmente de acuerdo	Totalmente de acuerdo	Totalmente de acuerdo	Totalmente de acuerdo	Ni de acuerdo ni en desacuerdo	Totalmente de acuerdo	Ni de acuerdo ni en desacuerdo	Totalmente de acuerdo	Totalmente en desacuerdo	Totalmente de acuerdo	Totalmente en desacuerdo
237	Entre 22 y 24 años	Femenino	SOCIAL SCIENCE	En el último mes	Sí	Sí, recibí consejos sobre cómo tomarlos (p. ej. con comida, durante 7 días)	Tienda médica o farmacia	Cuando me sienta mejor	Falso	No lo sé	Fiebre, Diarrea, Dolor de cabeza, Resfrío y gripe, Dolores en el cuerpo	Bacterias resistentes a los antibóticos						Doctor o enfemera	No lo sé	Verdadero	No lo sé	No lo sé	No lo sé	No lo sé	Verdadero	Verdadero	Verdadero	Totalmente de acuerdo	Totalmente de acuerdo	Ni de acuerdo ni en desacuerdo	Totalmente de acuerdo	Totalmente de acuerdo	Totalmente de acuerdo	Ni de acuerdo ni en desacuerdo	Ni de acuerdo ni en desacuerdo	Ni de acuerdo ni en desacuerdo	Ni de acuerdo ni en desacuerdo	Totalmente de acuerdo	Totalmente de acuerdo	Ni de acuerdo ni en desacuerdo	Ni de acuerdo ni en desacuerdo
238	Entre 19 y 21 años	Masculino	APPLIED SCIENCE	En el último mes	Sí	Sí, recibí consejos sobre cómo tomarlos (p. ej. con comida, durante 7 días)	Tienda médica o farmacia	Cuando he tomado todos los antibióticos según las indicaciones	Falso	Falso	Sarampión, Infección de la piel o de la herida, Infección de la vejiga o infección del tracto urinario (ITU), Dolor de cabeza, Dolores en el cuerpo, Diarrea, Dolor de garganta, Fiebre, Resfrío y gripe, Malaria	Bacterias resistentes a los antibóticos						Docente o investigador	Verdadero	Verdadero	Verdadero	Verdadero	Falso	Verdadero	Verdadero	Falso	Falso	Totalmente de acuerdo	Totalmente de acuerdo	Totalmente de acuerdo	Un poco de acuerdo	Un poco de acuerdo	Totalmente de acuerdo	Totalmente de acuerdo	Un poco de acuerdo	Totalmente de acuerdo	Totalmente de acuerdo	Totalmente de acuerdo	Totalmente de acuerdo	Totalmente de acuerdo	Totalmente de acuerdo
239	Entre 19 y 21 años	Femenino	APPLIED SCIENCE	En el último mes	Sí	Sí, recibí consejos sobre cómo tomarlos (p. ej. con comida, durante 7 días)	Tienda médica o farmacia	Cuando he tomado todos los antibióticos según las indicaciones	Falso	Falso	Infección de la piel o de la herida, Resfrío y gripe, Infección de la vejiga o infección del tracto urinario (ITU), Diarrea	Resistencia a las medicinas					Doctor o enfemera, Miembro de familia o amigo (incluye medios sociales)		Verdadero	Verdadero	No lo sé	Verdadero	No lo sé	Verdadero	Verdadero	Verdadero	Verdadero	Totalmente de acuerdo	Ni de acuerdo ni en desacuerdo	Totalmente de acuerdo	Totalmente de acuerdo	Totalmente de acuerdo	Totalmente de acuerdo	Totalmente de acuerdo	Totalmente de acuerdo	Totalmente de acuerdo	Totalmente de acuerdo	Totalmente de acuerdo	Un poco de acuerdo	Totalmente de acuerdo	Totalmente de acuerdo
240	18 años o menos	Masculino	SOCIAL SCIENCE	Nunca				Cuando he tomado todos los antibióticos según las indicaciones	Falso	Verdadero	Infección de la vejiga o infección del tracto urinario (ITU)	Resistencia a los antibióticos	Doctor o enfemera						Verdadero	Verdadero	Verdadero	Verdadero	Verdadero	Verdadero	Verdadero	Verdadero	Verdadero	Totalmente de acuerdo	Un poco de acuerdo	Un poco de acuerdo	Un poco de acuerdo	Un poco de acuerdo	Un poco de acuerdo	Un poco de acuerdo	Un poco de acuerdo	Un poco de acuerdo	Un poco de acuerdo	Un poco de acuerdo	Un poco de acuerdo	Un poco de acuerdo	Un poco de acuerdo
241	18 años o menos	Femenino	SOCIAL SCIENCE	En los últimos 6 meses	Sí	Sí, recibí consejos sobre cómo tomarlos (p. ej. con comida, durante 7 días)	Tienda médica o farmacia	Cuando he tomado todos los antibióticos según las indicaciones	Falso	Verdadero	Infección de la vejiga o infección del tracto urinario (ITU), Resfrío y gripe, Diarrea, Dolor de cabeza, Fiebre, Infección de la piel o de la herida, VIH / SIDA, Dolor de garganta, Dolores en el cuerpo	Resistencia a los antibióticos	Doctor o enfemera, Farmacéutico, Miembro de familia o amigo (incluye medios sociales)						Verdadero	Verdadero	Falso	Verdadero	Falso	Verdadero	No lo sé	Verdadero	No lo sé	Totalmente de acuerdo	Totalmente de acuerdo	Totalmente de acuerdo	Totalmente de acuerdo	Totalmente de acuerdo	Totalmente de acuerdo	Un poco de acuerdo	Ni de acuerdo ni en desacuerdo	Totalmente de acuerdo	Un poco de acuerdo	Totalmente de acuerdo	Ni de acuerdo ni en desacuerdo	Totalmente de acuerdo	Ni de acuerdo ni en desacuerdo
242	Entre 22 y 24 años	Femenino	SOCIAL SCIENCE	En el último mes	Sí	Sí, recibí consejos sobre cómo tomarlos (p. ej. con comida, durante 7 días)	Tienda médica o farmacia	Cuando he tomado todos los antibióticos según las indicaciones	Falso	Falso	Infección de la vejiga o infección del tracto urinario (ITU), Gonorrea, Malaria, VIH / SIDA, Infección de la piel o de la herida	Resistencia a los antibióticos	Medios de comunicación (periódicos, TV, radio)						Verdadero	Verdadero	Verdadero	Verdadero	Verdadero	Falso	Verdadero	Verdadero	Verdadero	Totalmente de acuerdo	Totalmente de acuerdo	Totalmente de acuerdo	Totalmente de acuerdo	Totalmente de acuerdo	Totalmente de acuerdo	Totalmente de acuerdo	Ni de acuerdo ni en desacuerdo	Ni de acuerdo ni en desacuerdo	Un poco en desacuerdo	Totalmente de acuerdo	Un poco en desacuerdo	Totalmente de acuerdo	Un poco en desacuerdo
243	Entre 22 y 24 años	Femenino	APPLIED SCIENCE	En los últimos 6 meses	No	No	Tienda médica o farmacia	Cuando he tomado todos los antibióticos según las indicaciones	Falso	Falso	Dolor de garganta, Diarrea, Fiebre, Resfrío y gripe	Resistencia a los antibióticos	Campañas específicas						Verdadero	Verdadero	Verdadero	Verdadero	Verdadero	Verdadero	Verdadero	Verdadero	Verdadero	Totalmente de acuerdo	Totalmente de acuerdo	Totalmente de acuerdo	Totalmente de acuerdo	Totalmente de acuerdo	Totalmente de acuerdo	Totalmente de acuerdo	Totalmente de acuerdo	Totalmente de acuerdo	Totalmente de acuerdo	Totalmente de acuerdo	Totalmente de acuerdo	Totalmente de acuerdo	Totalmente de acuerdo
244	Entre 22 y 24 años	Femenino	APPLIED SCIENCE	En el último año	Sí	Sí, recibí consejos sobre cómo tomarlos (p. ej. con comida, durante 7 días)	Tienda médica o farmacia	Cuando he tomado todos los antibióticos según las indicaciones	Falso	Falso	Infección de la vejiga o infección del tracto urinario (ITU), Infección de la piel o de la herida, Diarrea, Dolor de cabeza, Dolores en el cuerpo, Fiebre, Resfrío y gripe, Dolor de garganta	Resistencia a los antibióticos	Doctor o enfemera, Docente o investigador, Farmacéutico, Miembro de familia o amigo (incluye medios sociales)						Falso	No lo sé	Verdadero	Verdadero	Falso	Verdadero	Falso	Verdadero	No lo sé	Totalmente de acuerdo	Ni de acuerdo ni en desacuerdo	Totalmente de acuerdo	Totalmente de acuerdo	Totalmente de acuerdo	Totalmente de acuerdo	Un poco de acuerdo	Un poco de acuerdo	Ni de acuerdo ni en desacuerdo	Ni de acuerdo ni en desacuerdo	Totalmente de acuerdo	Ni de acuerdo ni en desacuerdo	Un poco de acuerdo	Totalmente de acuerdo
245	18 años o menos	Femenino	APPLIED SCIENCE	En el último mes	Sí	Sí, recibí consejos sobre cómo tomarlos (p. ej. con comida, durante 7 días)	Tienda médica o farmacia	Cuando me sienta mejor	Falso	No lo sé	Infección de la vejiga o infección del tracto urinario (ITU), Sarampión, VIH / SIDA	Superbacterias		Campañas específicas					No lo sé	Falso	Falso	Verdadero	Falso	Falso	Verdadero	Verdadero	Verdadero	Ni de acuerdo ni en desacuerdo	Totalmente de acuerdo	Un poco de acuerdo	Totalmente de acuerdo	Totalmente de acuerdo	Un poco de acuerdo	Un poco de acuerdo	Totalmente de acuerdo	Ni de acuerdo ni en desacuerdo	Ni de acuerdo ni en desacuerdo	Ni de acuerdo ni en desacuerdo	Ni de acuerdo ni en desacuerdo	Ni de acuerdo ni en desacuerdo	Ni de acuerdo ni en desacuerdo
246	25 años o más	Masculino	SOCIAL SCIENCE	En el último mes	Sí	Sí, recibí consejos sobre cómo tomarlos (p. ej. con comida, durante 7 días)	En algún lugar/alguien más me los dio	Cuando he tomado todos los antibióticos según las indicaciones	Falso	Falso	Sarampión, Dolores en el cuerpo, VIH / SIDA, Diarrea, Infección de la piel o de la herida, Fiebre, Dolor de garganta, Dolor de cabeza, Malaria, Gonorrea, Resfrío y gripe, Infección de la vejiga o infección del tracto urinario (ITU)	No he oído							No lo sé	No lo sé	No lo sé	Verdadero	No lo sé	No lo sé	No lo sé	No lo sé	No lo sé	Totalmente de acuerdo	Ni de acuerdo ni en desacuerdo	Un poco de acuerdo	Totalmente de acuerdo	Totalmente de acuerdo	Totalmente de acuerdo	Ni de acuerdo ni en desacuerdo	Ni de acuerdo ni en desacuerdo	Un poco de acuerdo	Totalmente de acuerdo	Totalmente de acuerdo	Totalmente de acuerdo	Totalmente de acuerdo	Totalmente de acuerdo
247	Entre 22 y 24 años	Masculino	APPLIED SCIENCE	En los últimos 6 meses	Sí	Sí, recibí consejos sobre cómo tomarlos (p. ej. con comida, durante 7 días)	Tienda médica o farmacia	Cuando he tomado todos los antibióticos según las indicaciones	Falso	Falso	Infección de la piel o de la herida, Dolor de garganta, Resfrío y gripe	Bacterias resistentes a los antibóticos						Medios de comunicación (periódicos, TV, radio)	Verdadero	Verdadero	Falso	Verdadero	Falso	Falso	Falso	Verdadero	Verdadero	Un poco de acuerdo	Ni de acuerdo ni en desacuerdo	Ni de acuerdo ni en desacuerdo	Totalmente de acuerdo	Totalmente de acuerdo	Totalmente de acuerdo	Ni de acuerdo ni en desacuerdo	Ni de acuerdo ni en desacuerdo	Un poco de acuerdo	Ni de acuerdo ni en desacuerdo	Un poco de acuerdo	Un poco en desacuerdo	Un poco de acuerdo	Un poco de acuerdo
248	Entre 19 y 21 años	Masculino	APPLIED SCIENCE	En el último mes	Sí	Sí, recibí consejos sobre cómo tomarlos (p. ej. con comida, durante 7 días)	Tienda médica o farmacia	Cuando he tomado todos los antibióticos según las indicaciones	Falso	Falso	Fiebre, Infección de la piel o de la herida, Gonorrea, Dolor de garganta, Infección de la vejiga o infección del tracto urinario (ITU)	Resistencia a los antibióticos	Doctor o enfemera, Docente o investigador						Verdadero	Verdadero	Verdadero	Verdadero	Verdadero	Verdadero	Verdadero	Verdadero	Verdadero	Totalmente de acuerdo	Totalmente de acuerdo	Totalmente de acuerdo	Totalmente de acuerdo	Totalmente de acuerdo	Totalmente de acuerdo	Totalmente de acuerdo	Totalmente de acuerdo	Totalmente de acuerdo	Totalmente de acuerdo	Totalmente de acuerdo	Totalmente de acuerdo	Totalmente de acuerdo	Totalmente de acuerdo
249	25 años o más	Femenino	SOCIAL SCIENCE	En los últimos 6 meses	No	No	Tienda médica o farmacia	Cuando he tomado todos los antibióticos según las indicaciones	Verdadero	Verdadero	Infección de la vejiga o infección del tracto urinario (ITU), Infección de la piel o de la herida, Dolor de garganta	Resistencia a los antibióticos	Doctor o enfemera, Miembro de familia o amigo (incluye medios sociales)						Verdadero	Verdadero	No lo sé	Verdadero	Falso	Verdadero	No lo sé	Verdadero	No lo sé	Totalmente de acuerdo	Un poco de acuerdo	Ni de acuerdo ni en desacuerdo	Totalmente de acuerdo	Totalmente de acuerdo	Totalmente de acuerdo	Ni de acuerdo ni en desacuerdo	Ni de acuerdo ni en desacuerdo	Un poco de acuerdo	Un poco de acuerdo	Totalmente de acuerdo	Un poco de acuerdo	Totalmente de acuerdo	Totalmente en desacuerdo
250	Entre 19 y 21 años	Masculino	APPLIED SCIENCE	En los últimos 6 meses	Sí	Sí, recibí consejos sobre cómo tomarlos (p. ej. con comida, durante 7 días)	Tienda médica o farmacia	Cuando he tomado todos los antibióticos según las indicaciones	Falso	Falso	Infección de la piel o de la herida, VIH / SIDA, Fiebre, Dolor de garganta, Diarrea, Infección de la vejiga o infección del tracto urinario (ITU)	Bacterias resistentes a los antibóticos						Docente o investigador	Falso	Verdadero	Verdadero	Verdadero	Falso	Falso	Falso	Verdadero	No lo sé	Totalmente de acuerdo	Ni de acuerdo ni en desacuerdo	Totalmente de acuerdo	Totalmente de acuerdo	Totalmente de acuerdo	Totalmente de acuerdo	Un poco de acuerdo	Un poco en desacuerdo	Totalmente de acuerdo	Ni de acuerdo ni en desacuerdo	Totalmente de acuerdo	Totalmente en desacuerdo	Totalmente de acuerdo	Totalmente en desacuerdo
251	25 años o más	Masculino	APPLIED SCIENCE	En los últimos 6 meses	Sí	No puedo recordar	Tienda médica o farmacia	Cuando he tomado todos los antibióticos según las indicaciones	Falso	Falso	Gonorrea, VIH / SIDA, Infección de la piel o de la herida, Infección de la vejiga o infección del tracto urinario (ITU)	No he oído							Verdadero	Verdadero	Verdadero	Verdadero	Verdadero	Verdadero	No lo sé	Verdadero	No lo sé	Totalmente de acuerdo	Totalmente de acuerdo	Totalmente de acuerdo	Totalmente de acuerdo	Totalmente de acuerdo	Totalmente de acuerdo	Totalmente de acuerdo	Un poco de acuerdo	Totalmente de acuerdo	Un poco de acuerdo	Totalmente de acuerdo	Ni de acuerdo ni en desacuerdo	Un poco de acuerdo	Totalmente de acuerdo
252	18 años o menos	Masculino	SOCIAL SCIENCE	En el último mes	No puedo recordar	No	Tienda médica o farmacia	Cuando he tomado todos los antibióticos según las indicaciones	No lo sé	Verdadero	Resfrío y gripe, Fiebre, Diarrea, Dolores en el cuerpo, Dolor de garganta, Dolor de cabeza	Resistencia a las medicinas					Miembro de familia o amigo (incluye medios sociales)		No lo sé	No lo sé	No lo sé	No lo sé	Falso	Falso	No lo sé	No lo sé	No lo sé	Totalmente de acuerdo	Ni de acuerdo ni en desacuerdo	Totalmente de acuerdo	Totalmente de acuerdo	Totalmente de acuerdo	Totalmente de acuerdo	Ni de acuerdo ni en desacuerdo	Totalmente de acuerdo	Ni de acuerdo ni en desacuerdo	Un poco de acuerdo	Un poco de acuerdo	Ni de acuerdo ni en desacuerdo	Un poco de acuerdo	Ni de acuerdo ni en desacuerdo
253	Entre 22 y 24 años	Masculino	APPLIED SCIENCE	En los últimos 6 meses	Sí	Sí, recibí consejos sobre cómo tomarlos (p. ej. con comida, durante 7 días)	Tienda médica o farmacia	Cuando he tomado todos los antibióticos según las indicaciones	Falso	Falso	Diarrea, Fiebre, Infección de la vejiga o infección del tracto urinario (ITU), Infección de la piel o de la herida, Malaria, Sarampión, Gonorrea	Bacterias resistentes a los antibóticos						Doctor o enfemera	Verdadero	Falso	Falso	Verdadero	Falso	Falso	Falso	Verdadero	Falso	Totalmente de acuerdo	Totalmente de acuerdo	Totalmente de acuerdo	Totalmente de acuerdo	Totalmente de acuerdo	Totalmente de acuerdo	Totalmente de acuerdo	Totalmente de acuerdo	Totalmente de acuerdo	Totalmente de acuerdo	Totalmente de acuerdo	Un poco de acuerdo	Totalmente de acuerdo	Totalmente de acuerdo
254	18 años o menos	Masculino	SOCIAL SCIENCE	En el último mes	No	Sí, recibí consejos sobre cómo tomarlos (p. ej. con comida, durante 7 días)	Amigo o familiar	Cuando me sienta mejor	No lo sé	Verdadero	Dolor de cabeza, Dolores en el cuerpo	Resistencia a las medicinas					Doctor o enfemera, Farmacéutico, Miembro de familia o amigo (incluye medios sociales), Campañas específicas		Verdadero	No lo sé	Falso	Verdadero	Falso	Falso	Verdadero	Verdadero	Verdadero	Totalmente de acuerdo	Totalmente de acuerdo	Un poco de acuerdo	Totalmente de acuerdo	Totalmente de acuerdo	Totalmente de acuerdo	Totalmente de acuerdo	Totalmente de acuerdo	Totalmente en desacuerdo	Un poco en desacuerdo	Totalmente de acuerdo	Totalmente de acuerdo	Un poco de acuerdo	Un poco en desacuerdo
255	Entre 19 y 21 años	Masculino	APPLIED SCIENCE	En los últimos 6 meses	Sí	Sí, recibí consejos sobre cómo tomarlos (p. ej. con comida, durante 7 días)	Tienda médica o farmacia	Cuando me sienta mejor	Falso	No lo sé	Infección de la vejiga o infección del tracto urinario (ITU), Dolor de garganta, Diarrea, Dolores en el cuerpo, Resfrío y gripe, Fiebre	Bacterias resistentes a los antibóticos						Doctor o enfemera	No lo sé	No lo sé	No lo sé	No lo sé	No lo sé	No lo sé	No lo sé	No lo sé	No lo sé	Ni de acuerdo ni en desacuerdo	Ni de acuerdo ni en desacuerdo	Ni de acuerdo ni en desacuerdo	Ni de acuerdo ni en desacuerdo	Ni de acuerdo ni en desacuerdo	Ni de acuerdo ni en desacuerdo	Ni de acuerdo ni en desacuerdo	Ni de acuerdo ni en desacuerdo	Ni de acuerdo ni en desacuerdo	Ni de acuerdo ni en desacuerdo	Ni de acuerdo ni en desacuerdo	Ni de acuerdo ni en desacuerdo	Ni de acuerdo ni en desacuerdo	Ni de acuerdo ni en desacuerdo
256	18 años o menos	Masculino	SOCIAL SCIENCE	En los últimos 6 meses	Sí	Sí, recibí consejos sobre cómo tomarlos (p. ej. con comida, durante 7 días)	Tienda médica o farmacia	Cuando he tomado todos los antibióticos según las indicaciones	Falso	Falso	Resfrío y gripe, Dolor de garganta, Dolor de cabeza, Diarrea, Dolores en el cuerpo, Fiebre	Resitencia Antimicrobiana			Medios de comunicación (periódicos, TV, radio)				Verdadero	Verdadero	Verdadero	Verdadero	No lo sé	Verdadero	No lo sé	Verdadero	No lo sé	Totalmente de acuerdo	Un poco de acuerdo	Un poco de acuerdo	Totalmente de acuerdo	Totalmente de acuerdo	Un poco de acuerdo	Totalmente de acuerdo	Totalmente de acuerdo	Un poco en desacuerdo	Totalmente de acuerdo	Totalmente de acuerdo	Totalmente en desacuerdo	Un poco de acuerdo	Totalmente de acuerdo
257	Entre 22 y 24 años	Femenino	APPLIED SCIENCE	En los últimos 6 meses	Sí	Sí, recibí consejos sobre cómo tomarlos (p. ej. con comida, durante 7 días)	Tienda médica o farmacia	Cuando he tomado todos los antibióticos según las indicaciones	Falso	Falso	Gonorrea, Infección de la piel o de la herida, Infección de la vejiga o infección del tracto urinario (ITU)	Bacterias resistentes a los antibóticos						Doctor o enfemera, Docente o investigador, Miembro de familia o amigo (incluye medios sociales), Medios de comunicación (periódicos, TV, radio)	Verdadero	Verdadero	Verdadero	Verdadero	Falso	Falso	Verdadero	Verdadero	Verdadero	Totalmente de acuerdo	Totalmente de acuerdo	Totalmente de acuerdo	Totalmente de acuerdo	Totalmente de acuerdo	Totalmente de acuerdo	Totalmente de acuerdo	Un poco de acuerdo	Totalmente de acuerdo	Totalmente de acuerdo	Totalmente de acuerdo	Totalmente de acuerdo	Totalmente de acuerdo	Totalmente en desacuerdo
258	Entre 19 y 21 años	Masculino	SOCIAL SCIENCE	En el último mes	No	Sí, recibí consejos sobre cómo tomarlos (p. ej. con comida, durante 7 días)	Tienda médica o farmacia	Cuando he tomado todos los antibióticos según las indicaciones	No lo sé	Verdadero	Fiebre, Diarrea, Resfrío y gripe, Dolor de garganta	Resitencia Antimicrobiana			Campañas específicas				Verdadero	Verdadero	Falso	Verdadero	No lo sé	Verdadero	No lo sé	Verdadero	No lo sé	Totalmente de acuerdo	Un poco de acuerdo	Un poco de acuerdo	Totalmente de acuerdo	Totalmente de acuerdo	Un poco de acuerdo	Un poco en desacuerdo	Ni de acuerdo ni en desacuerdo	Ni de acuerdo ni en desacuerdo	Ni de acuerdo ni en desacuerdo	Totalmente de acuerdo	Un poco en desacuerdo	Un poco de acuerdo	Un poco de acuerdo
259	Entre 19 y 21 años	Femenino	SOCIAL SCIENCE	En el último mes	Sí	Sí, recibí consejos sobre cómo tomarlos (p. ej. con comida, durante 7 días)	Tienda médica o farmacia	Cuando he tomado todos los antibióticos según las indicaciones	Falso	Verdadero	Fiebre, Infección de la vejiga o infección del tracto urinario (ITU), Dolor de garganta, Diarrea, Dolor de cabeza, Infección de la piel o de la herida, Resfrío y gripe, Dolores en el cuerpo	Resistencia a las medicinas					Doctor o enfemera, Docente o investigador		Verdadero	Falso	Verdadero	Verdadero	No lo sé	Verdadero	No lo sé	Verdadero	No lo sé	Un poco de acuerdo	Ni de acuerdo ni en desacuerdo	Un poco de acuerdo	Un poco de acuerdo	Un poco de acuerdo	Un poco de acuerdo	Totalmente de acuerdo	Ni de acuerdo ni en desacuerdo	Un poco de acuerdo	Ni de acuerdo ni en desacuerdo	Totalmente de acuerdo	Ni de acuerdo ni en desacuerdo	Totalmente de acuerdo	Un poco de acuerdo
260	25 años o más	Femenino	SOCIAL SCIENCE	En los últimos 6 meses	No	Sí, recibí consejos sobre cómo tomarlos (p. ej. con comida, durante 7 días)	Tienda médica o farmacia	Cuando me sienta mejor	Falso	Verdadero	Gonorrea, Dolor de cabeza, Dolores en el cuerpo	Bacterias resistentes a los antibóticos						Doctor o enfemera	Verdadero	Verdadero	Verdadero	Verdadero	Falso	Verdadero	No lo sé	Verdadero	No lo sé	Totalmente de acuerdo	Totalmente de acuerdo	Un poco en desacuerdo	Totalmente en desacuerdo	Totalmente de acuerdo	Totalmente de acuerdo	Totalmente en desacuerdo	Totalmente en desacuerdo	Totalmente de acuerdo	Totalmente de acuerdo	Totalmente de acuerdo	Un poco de acuerdo	Totalmente de acuerdo	Totalmente en desacuerdo
261	25 años o más	Masculino	APPLIED SCIENCE	En el último mes	Sí	Sí, recibí consejos sobre cómo tomarlos (p. ej. con comida, durante 7 días)	Tienda médica o farmacia	Cuando he tomado todos los antibióticos según las indicaciones	Falso	Falso	Infección de la vejiga o infección del tracto urinario (ITU), Infección de la piel o de la herida	Bacterias resistentes a los antibóticos						Doctor o enfemera, Docente o investigador	Verdadero	Verdadero	Verdadero	Verdadero	Falso	No lo sé	Verdadero	Verdadero	No lo sé	Totalmente de acuerdo	Un poco de acuerdo	Totalmente de acuerdo	Totalmente de acuerdo	Totalmente de acuerdo	Totalmente de acuerdo	Ni de acuerdo ni en desacuerdo	Un poco de acuerdo	Totalmente de acuerdo	Un poco de acuerdo	Totalmente de acuerdo	Totalmente en desacuerdo	Un poco de acuerdo	Un poco de acuerdo
262	25 años o más	Femenino	SOCIAL SCIENCE	En los últimos 6 meses	Sí	Sí, recibí consejos sobre cómo tomarlos (p. ej. con comida, durante 7 días)	Tienda médica o farmacia	No lo sé	Falso	Falso	Infección de la piel o de la herida, Dolor de garganta, Gonorrea, Infección de la vejiga o infección del tracto urinario (ITU), Fiebre	Resistencia a los antibióticos	Doctor o enfemera						Verdadero	Verdadero	Verdadero	Verdadero	Falso	Verdadero	No lo sé	Verdadero	Verdadero	Totalmente de acuerdo	Totalmente de acuerdo	Totalmente de acuerdo	Totalmente de acuerdo	Totalmente de acuerdo	Totalmente de acuerdo	Totalmente en desacuerdo	Totalmente en desacuerdo	Totalmente de acuerdo	Ni de acuerdo ni en desacuerdo	Totalmente de acuerdo	Un poco en desacuerdo	Totalmente de acuerdo	Un poco en desacuerdo
263	Entre 19 y 21 años	Femenino	SOCIAL SCIENCE	En el último mes	Sí	Sí, recibí consejos sobre cómo tomarlos (p. ej. con comida, durante 7 días)	Tienda médica o farmacia	Cuando he tomado todos los antibióticos según las indicaciones	Verdadero	Verdadero	Diarrea, Infección de la piel o de la herida, Infección de la vejiga o infección del tracto urinario (ITU), Dolor de garganta, Malaria, Gonorrea, Sarampión, Resfrío y gripe, Dolores en el cuerpo	Resistencia a los antibióticos	Miembro de familia o amigo (incluye medios sociales), Medios de comunicación (periódicos, TV, radio), Campañas específicas						Verdadero	Verdadero	Verdadero	Falso	Falso	Verdadero	Falso	Verdadero	Falso	Totalmente de acuerdo	Totalmente en desacuerdo	Un poco de acuerdo	Totalmente de acuerdo	Totalmente de acuerdo	Totalmente de acuerdo	Totalmente de acuerdo	Totalmente de acuerdo	Totalmente de acuerdo	Totalmente de acuerdo	Totalmente de acuerdo	Ni de acuerdo ni en desacuerdo	Totalmente de acuerdo	Totalmente de acuerdo
264	Entre 19 y 21 años	Femenino	APPLIED SCIENCE	En los últimos 6 meses	Sí	Sí, recibí consejos sobre cómo tomarlos (p. ej. con comida, durante 7 días)	Tienda médica o farmacia	Cuando he tomado todos los antibióticos según las indicaciones	Falso	Falso	VIH / SIDA, Infección de la piel o de la herida, Malaria, Sarampión, Fiebre, Infección de la vejiga o infección del tracto urinario (ITU)	Resistencia a los antibióticos	Doctor o enfemera, Miembro de familia o amigo (incluye medios sociales)						Verdadero	Verdadero	Verdadero	Verdadero	Falso	Falso	Falso	No lo sé	No lo sé	Totalmente de acuerdo	Ni de acuerdo ni en desacuerdo	Totalmente de acuerdo	Totalmente de acuerdo	Totalmente de acuerdo	Totalmente de acuerdo	Totalmente de acuerdo	Un poco de acuerdo	Un poco de acuerdo	Ni de acuerdo ni en desacuerdo	Un poco de acuerdo	Un poco en desacuerdo	Totalmente de acuerdo	Un poco de acuerdo
265	25 años o más	Femenino	APPLIED SCIENCE	En los últimos 6 meses	Sí	Sí, recibí consejos sobre cómo tomarlos (p. ej. con comida, durante 7 días)	Tienda médica o farmacia	Cuando he tomado todos los antibióticos según las indicaciones	Falso	Falso	Resfrío y gripe, Fiebre, Malaria, Sarampión, Infección de la vejiga o infección del tracto urinario (ITU), Diarrea, Dolor de garganta, Infección de la piel o de la herida	Bacterias resistentes a los antibóticos						Doctor o enfemera	Verdadero	Verdadero	Verdadero	Verdadero	Falso	Verdadero	Falso	Verdadero	No lo sé	Totalmente de acuerdo	Ni de acuerdo ni en desacuerdo	Totalmente de acuerdo	Totalmente de acuerdo	Totalmente de acuerdo	Totalmente de acuerdo	Ni de acuerdo ni en desacuerdo	Ni de acuerdo ni en desacuerdo	Totalmente de acuerdo	Ni de acuerdo ni en desacuerdo	Totalmente de acuerdo	Ni de acuerdo ni en desacuerdo	Totalmente de acuerdo	Totalmente de acuerdo
266	Entre 22 y 24 años	Masculino	APPLIED SCIENCE	En los últimos 6 meses	Sí	Sí, recibí consejos sobre cómo tomarlos (p. ej. con comida, durante 7 días)	Tienda médica o farmacia	Cuando he tomado todos los antibióticos según las indicaciones	Falso	Falso	Dolor de garganta	Superbacterias		Docente o investigador					Verdadero	Verdadero	Verdadero	Verdadero	Falso	Verdadero	Verdadero	Verdadero	No lo sé	Totalmente de acuerdo	Un poco de acuerdo	Un poco de acuerdo	Totalmente de acuerdo	Totalmente de acuerdo	Totalmente de acuerdo	Totalmente de acuerdo	Totalmente de acuerdo	Totalmente de acuerdo	Un poco en desacuerdo	Totalmente de acuerdo	Un poco en desacuerdo	Totalmente de acuerdo	Totalmente de acuerdo
267	Entre 19 y 21 años	Masculino	APPLIED SCIENCE	En el último año	Sí	Sí, recibí consejos sobre cómo tomarlos (p. ej. con comida, durante 7 días)	Tienda médica o farmacia	Cuando he tomado todos los antibióticos según las indicaciones	Falso	Falso	Infección de la vejiga o infección del tracto urinario (ITU), Malaria, Infección de la piel o de la herida, Gonorrea	Resitencia Antimicrobiana			Doctor o enfemera, Docente o investigador				Falso	Verdadero	Verdadero	Verdadero	Falso	Falso	Verdadero	Verdadero	No lo sé	Totalmente de acuerdo	Totalmente de acuerdo	Totalmente de acuerdo	Totalmente de acuerdo	Totalmente de acuerdo	Totalmente de acuerdo	Un poco de acuerdo	Un poco de acuerdo	Un poco de acuerdo	Un poco de acuerdo	Totalmente de acuerdo	Un poco de acuerdo	Totalmente de acuerdo	Un poco de acuerdo
268	Entre 19 y 21 años	Femenino	SOCIAL SCIENCE	En los últimos 6 meses	No	Sí, recibí consejos sobre cómo tomarlos (p. ej. con comida, durante 7 días)	Tienda médica o farmacia	Cuando he tomado todos los antibióticos según las indicaciones	Falso	No lo sé	Dolor de garganta, Sarampión, Fiebre, Infección de la vejiga o infección del tracto urinario (ITU), Dolor de cabeza, Infección de la piel o de la herida, VIH / SIDA, Resfrío y gripe, Gonorrea, Malaria	Resistencia a los antibióticos	Doctor o enfemera, Docente o investigador, Medios de comunicación (periódicos, TV, radio)						Verdadero	Verdadero	Verdadero	Verdadero	Falso	Verdadero	No lo sé	Verdadero	Verdadero	Un poco de acuerdo	Un poco de acuerdo	Un poco de acuerdo	Un poco de acuerdo	Totalmente de acuerdo	Ni de acuerdo ni en desacuerdo	Ni de acuerdo ni en desacuerdo	Ni de acuerdo ni en desacuerdo	Totalmente de acuerdo	Totalmente de acuerdo	Totalmente de acuerdo	Un poco de acuerdo	Un poco de acuerdo	Un poco de acuerdo
269	Entre 19 y 21 años	Femenino	SOCIAL SCIENCE	En los últimos 6 meses	Sí	Sí, recibí consejos sobre cómo tomarlos (p. ej. con comida, durante 7 días)	Tienda médica o farmacia	Cuando he tomado todos los antibióticos según las indicaciones	No lo sé	Falso	Infección de la piel o de la herida, Infección de la vejiga o infección del tracto urinario (ITU)	Resistencia a las medicinas					Doctor o enfemera, Docente o investigador, Miembro de familia o amigo (incluye medios sociales)		Verdadero	Verdadero	Verdadero	No lo sé	Falso	No lo sé	Falso	No lo sé	No lo sé	Totalmente de acuerdo	Un poco de acuerdo	Totalmente de acuerdo	Totalmente de acuerdo	Totalmente de acuerdo	Totalmente de acuerdo	Ni de acuerdo ni en desacuerdo	Un poco de acuerdo	Ni de acuerdo ni en desacuerdo	Ni de acuerdo ni en desacuerdo	Totalmente de acuerdo	Un poco en desacuerdo	Un poco de acuerdo	Un poco de acuerdo
270	Entre 19 y 21 años	Femenino	SOCIAL SCIENCE	En el último mes	No	Sí, recibí consejos sobre cómo tomarlos (p. ej. con comida, durante 7 días)	Tienda médica o farmacia	Cuando he tomado todos los antibióticos según las indicaciones	Falso	Verdadero	Dolor de garganta, Dolores en el cuerpo, Fiebre, Dolor de cabeza, Resfrío y gripe	Resistencia a los antibióticos	Doctor o enfemera, Miembro de familia o amigo (incluye medios sociales)						Verdadero	Verdadero	Verdadero	Verdadero	Falso	Verdadero	No lo sé	Verdadero	Verdadero	Un poco de acuerdo	Ni de acuerdo ni en desacuerdo	Ni de acuerdo ni en desacuerdo	Totalmente de acuerdo	Totalmente de acuerdo	Un poco de acuerdo	Un poco de acuerdo	Un poco de acuerdo	Un poco de acuerdo	Ni de acuerdo ni en desacuerdo	Totalmente de acuerdo	Ni de acuerdo ni en desacuerdo	Un poco de acuerdo	Ni de acuerdo ni en desacuerdo
271	25 años o más	Masculino	APPLIED SCIENCE	En el último año	Sí	Sí, recibí consejos sobre cómo tomarlos (p. ej. con comida, durante 7 días)	Tienda médica o farmacia	Cuando he tomado todos los antibióticos según las indicaciones	Falso	Falso	Dolor de garganta, Infección de la vejiga o infección del tracto urinario (ITU), Diarrea, Infección de la piel o de la herida, Gonorrea	Bacterias resistentes a los antibóticos						Doctor o enfemera, Miembro de familia o amigo (incluye medios sociales), Medios de comunicación (periódicos, TV, radio)	Verdadero	Verdadero	Verdadero	Verdadero	Falso	Falso	Verdadero	Verdadero	Verdadero	Totalmente de acuerdo	Totalmente de acuerdo	Totalmente de acuerdo	Totalmente de acuerdo	Totalmente de acuerdo	Totalmente de acuerdo	Totalmente en desacuerdo	Un poco en desacuerdo	Totalmente de acuerdo	Totalmente de acuerdo	Totalmente de acuerdo	Totalmente de acuerdo	Totalmente de acuerdo	Totalmente de acuerdo
272	Entre 19 y 21 años	Femenino	SOCIAL SCIENCE	En el último mes	No	Sí, recibí consejos sobre cómo tomarlos (p. ej. con comida, durante 7 días)	Tienda médica o farmacia	Cuando he tomado todos los antibióticos según las indicaciones	Falso	Falso	Resfrío y gripe, Diarrea, Fiebre, Infección de la vejiga o infección del tracto urinario (ITU)	Resistencia a los antibióticos	Doctor o enfemera, Farmacéutico						Verdadero	No lo sé	Verdadero	Verdadero	Falso	Falso	No lo sé	No lo sé	No lo sé	Totalmente de acuerdo	Un poco de acuerdo	Totalmente de acuerdo	Totalmente de acuerdo	Totalmente de acuerdo	Totalmente de acuerdo	Totalmente de acuerdo	Un poco de acuerdo	Ni de acuerdo ni en desacuerdo	Totalmente de acuerdo	Totalmente de acuerdo	Totalmente de acuerdo	Totalmente de acuerdo	Totalmente de acuerdo
273	Entre 19 y 21 años	Masculino	SOCIAL SCIENCE	En el último mes	No	No	Los tenía guardados de una vez anterior	Cuando me sienta mejor	Falso	Verdadero	Diarrea, Fiebre, Resfrío y gripe, Dolor de garganta, Dolores en el cuerpo, Dolor de cabeza	Resistencia a los antibióticos	Docente o investigador						Verdadero	Verdadero	Verdadero	Verdadero	Falso	Falso	Verdadero	Verdadero	Verdadero	Un poco de acuerdo	Totalmente de acuerdo	Un poco de acuerdo	Totalmente de acuerdo	Totalmente de acuerdo	Totalmente de acuerdo	Totalmente de acuerdo	Totalmente de acuerdo	Un poco de acuerdo	Totalmente de acuerdo	Un poco de acuerdo	Un poco de acuerdo	Totalmente de acuerdo	Un poco en desacuerdo
274	25 años o más	Masculino	SOCIAL SCIENCE	En los últimos 6 meses	Sí	Sí, recibí consejos sobre cómo tomarlos (p. ej. con comida, durante 7 días)	Tienda médica o farmacia	Cuando he tomado todos los antibióticos según las indicaciones	Falso	Falso	Malaria, Infección de la vejiga o infección del tracto urinario (ITU), Fiebre, Dolor de garganta, Diarrea	Resistencia a los antibióticos	Doctor o enfemera, Docente o investigador						Verdadero	Verdadero	Verdadero	Verdadero	Falso	Verdadero	No lo sé	Verdadero	Verdadero	Totalmente de acuerdo	Ni de acuerdo ni en desacuerdo	Totalmente de acuerdo	Totalmente de acuerdo	Totalmente de acuerdo	Ni de acuerdo ni en desacuerdo	Totalmente de acuerdo	Totalmente de acuerdo	Ni de acuerdo ni en desacuerdo	Totalmente de acuerdo	Totalmente de acuerdo	Ni de acuerdo ni en desacuerdo	Totalmente de acuerdo	Un poco en desacuerdo
275	Entre 19 y 21 años	Femenino	APPLIED SCIENCE	En el último mes	Sí	Sí, recibí consejos sobre cómo tomarlos (p. ej. con comida, durante 7 días)	Tienda médica o farmacia	Cuando he tomado todos los antibióticos según las indicaciones	Falso	No lo sé	Fiebre, Gonorrea, Infección de la vejiga o infección del tracto urinario (ITU), Infección de la piel o de la herida, Resfrío y gripe, VIH / SIDA	Bacterias resistentes a los antibóticos						Docente o investigador	Falso	Verdadero	Verdadero	Verdadero	Falso	Falso	Verdadero	Verdadero	Verdadero	Totalmente de acuerdo	Totalmente de acuerdo	Totalmente de acuerdo	Totalmente de acuerdo	Totalmente de acuerdo	Totalmente de acuerdo	Totalmente de acuerdo	Totalmente de acuerdo	Totalmente de acuerdo	Un poco en desacuerdo	Totalmente de acuerdo	Totalmente en desacuerdo	Totalmente de acuerdo	Un poco en desacuerdo
276	25 años o más	Masculino	SOCIAL SCIENCE	Hace más de un año	Sí	Sí, recibí consejos sobre cómo tomarlos (p. ej. con comida, durante 7 días)	Tienda médica o farmacia	Cuando he tomado todos los antibióticos según las indicaciones	Falso	Verdadero	Infección de la vejiga o infección del tracto urinario (ITU), Infección de la piel o de la herida, Diarrea, Fiebre	Resistencia a los antibióticos	Medios de comunicación (periódicos, TV, radio)						Verdadero	No lo sé	Verdadero	No lo sé	No lo sé	No lo sé	No lo sé	Verdadero	No lo sé	Totalmente de acuerdo	Totalmente de acuerdo	Totalmente de acuerdo	Totalmente en desacuerdo	Totalmente de acuerdo	Un poco de acuerdo	Totalmente de acuerdo	Un poco de acuerdo	Un poco de acuerdo	Un poco de acuerdo	Totalmente de acuerdo	Un poco de acuerdo	Totalmente de acuerdo	Un poco de acuerdo
277	25 años o más	Femenino	SOCIAL SCIENCE	En el último mes	Sí	Sí, recibí consejos sobre cómo tomarlos (p. ej. con comida, durante 7 días)	Tienda médica o farmacia	Cuando he tomado todos los antibióticos según las indicaciones	Falso	Falso	Resfrío y gripe, Infección de la vejiga o infección del tracto urinario (ITU)	Bacterias resistentes a los antibóticos						Doctor o enfemera	Verdadero	Verdadero	Verdadero	Verdadero	No lo sé	No lo sé	No lo sé	No lo sé	No lo sé	Totalmente de acuerdo	Totalmente de acuerdo	Totalmente de acuerdo	Totalmente de acuerdo	Totalmente de acuerdo	Totalmente de acuerdo	Ni de acuerdo ni en desacuerdo	Totalmente de acuerdo	Un poco de acuerdo	Totalmente de acuerdo	Totalmente de acuerdo	Totalmente en desacuerdo	Totalmente de acuerdo	Totalmente en desacuerdo
278	Entre 19 y 21 años	Masculino	APPLIED SCIENCE	En los últimos 6 meses	Sí	Sí, recibí consejos sobre cómo tomarlos (p. ej. con comida, durante 7 días)	Tienda médica o farmacia	Cuando me sienta mejor	No lo sé	Verdadero	Dolores en el cuerpo, Fiebre, Infección de la vejiga o infección del tracto urinario (ITU), Resfrío y gripe, Diarrea, Dolor de garganta, Dolor de cabeza, VIH / SIDA, Sarampión, Malaria, Gonorrea, Infección de la piel o de la herida	Bacterias resistentes a los antibóticos						Doctor o enfemera, Docente o investigador, Miembro de familia o amigo (incluye medios sociales), Medios de comunicación (periódicos, TV, radio), Campañas específicas	Verdadero	Verdadero	Falso	Verdadero	Falso	Verdadero	Verdadero	Verdadero	No lo sé	Totalmente de acuerdo	Totalmente de acuerdo	Totalmente de acuerdo	Totalmente de acuerdo	Totalmente de acuerdo	Totalmente de acuerdo	Totalmente de acuerdo	Totalmente de acuerdo	Un poco de acuerdo	Totalmente de acuerdo	Totalmente de acuerdo	Totalmente de acuerdo	Un poco de acuerdo	Un poco de acuerdo
279	18 años o menos	Masculino	APPLIED SCIENCE	En el último mes	Sí	Sí, recibí consejos sobre cómo tomarlos (p. ej. con comida, durante 7 días)	Tienda médica o farmacia	Cuando me sienta mejor	Verdadero	Verdadero	Fiebre, Diarrea, Dolor de cabeza, Infección de la piel o de la herida, Infección de la vejiga o infección del tracto urinario (ITU), Resfrío y gripe, Dolores en el cuerpo, Dolor de garganta	Resistencia a los antibióticos	No puedo recordar						Falso	Verdadero	Verdadero	Verdadero	Falso	Verdadero	No lo sé	No lo sé	No lo sé	Un poco de acuerdo	Un poco de acuerdo	Un poco en desacuerdo	Totalmente de acuerdo	Totalmente de acuerdo	Totalmente de acuerdo	Totalmente de acuerdo	Totalmente de acuerdo	Un poco en desacuerdo	Un poco de acuerdo	Totalmente de acuerdo	Un poco de acuerdo	Ni de acuerdo ni en desacuerdo	Totalmente de acuerdo
280	18 años o menos	Masculino	APPLIED SCIENCE	En los últimos 6 meses	Sí	Sí, recibí consejos sobre cómo tomarlos (p. ej. con comida, durante 7 días)	Tienda médica o farmacia	Cuando he tomado todos los antibióticos según las indicaciones	Verdadero	Verdadero	Fiebre, Dolores en el cuerpo, Resfrío y gripe, Infección de la vejiga o infección del tracto urinario (ITU), Dolor de garganta	No he oído							Verdadero	Verdadero	Falso	Verdadero	Falso	No lo sé	No lo sé	No lo sé	No lo sé	Totalmente de acuerdo	Ni de acuerdo ni en desacuerdo	Un poco de acuerdo	Totalmente de acuerdo	Totalmente de acuerdo	Totalmente de acuerdo	Ni de acuerdo ni en desacuerdo	Ni de acuerdo ni en desacuerdo	Un poco de acuerdo	Ni de acuerdo ni en desacuerdo	Totalmente de acuerdo	Un poco de acuerdo	Ni de acuerdo ni en desacuerdo	Totalmente de acuerdo
281	Entre 19 y 21 años	Masculino	APPLIED SCIENCE	No puedo recordar	No puedo recordar	No puedo recordar	Tienda médica o farmacia	Cuando he tomado todos los antibióticos según las indicaciones	Falso	No lo sé	Dolor de cabeza, Dolores en el cuerpo	Bacterias resistentes a los antibóticos						Docente o investigador	Falso	Verdadero	Verdadero	Verdadero	No lo sé	Falso	Verdadero	No lo sé	No lo sé	Ni de acuerdo ni en desacuerdo	Ni de acuerdo ni en desacuerdo	Ni de acuerdo ni en desacuerdo	Ni de acuerdo ni en desacuerdo	Ni de acuerdo ni en desacuerdo	Ni de acuerdo ni en desacuerdo	Ni de acuerdo ni en desacuerdo	Ni de acuerdo ni en desacuerdo	Ni de acuerdo ni en desacuerdo	Ni de acuerdo ni en desacuerdo	Ni de acuerdo ni en desacuerdo	Ni de acuerdo ni en desacuerdo	Ni de acuerdo ni en desacuerdo	Ni de acuerdo ni en desacuerdo
282	Entre 19 y 21 años	Masculino	APPLIED SCIENCE	En el último mes	No puedo recordar	No puedo recordar	Tienda médica o farmacia	Cuando me sienta mejor	No lo sé	Verdadero	Fiebre, Dolor de garganta, Dolor de cabeza, Diarrea, Resfrío y gripe	No he oído							Verdadero	Verdadero	Verdadero	Verdadero	No lo sé	No lo sé	No lo sé	No lo sé	Verdadero	Totalmente de acuerdo	Totalmente de acuerdo	Un poco de acuerdo	Totalmente de acuerdo	Totalmente de acuerdo	Totalmente de acuerdo	Un poco de acuerdo	Un poco de acuerdo	Un poco de acuerdo	Un poco en desacuerdo	Totalmente de acuerdo	Un poco de acuerdo	Totalmente de acuerdo	Un poco de acuerdo
283	Entre 19 y 21 años	Masculino	APPLIED SCIENCE	Hace más de un año	No	No	Amigo o familiar	Cuando me sienta mejor	No lo sé	Verdadero	Malaria, Fiebre, Resfrío y gripe, Dolor de garganta, Diarrea, Sarampión, Infección de la vejiga o infección del tracto urinario (ITU)	Resistencia a los antibióticos	Miembro de familia o amigo (incluye medios sociales), Medios de comunicación (periódicos, TV, radio)						Falso	Verdadero	Verdadero	Verdadero	Falso	No lo sé	Verdadero	Verdadero	Verdadero	Totalmente de acuerdo	Totalmente de acuerdo	Totalmente de acuerdo	Totalmente de acuerdo	Totalmente de acuerdo	Totalmente de acuerdo	Totalmente de acuerdo	Totalmente de acuerdo	Ni de acuerdo ni en desacuerdo	Totalmente de acuerdo	Totalmente de acuerdo	Ni de acuerdo ni en desacuerdo	Totalmente de acuerdo	Totalmente de acuerdo
284	25 años o más	Femenino	SOCIAL SCIENCE	En el último mes	No	No	Los tenía guardados de una vez anterior	Cuando he tomado todos los antibióticos según las indicaciones	Verdadero	Falso	Dolores en el cuerpo, Dolor de cabeza, Resfrío y gripe, Diarrea, Dolor de garganta, Fiebre	Resistencia a los antibióticos	Medios de comunicación (periódicos, TV, radio)						Verdadero	Verdadero	Verdadero	Verdadero	Falso	Falso	Verdadero	Verdadero	No lo sé	Totalmente de acuerdo	Un poco de acuerdo	Un poco de acuerdo	Totalmente de acuerdo	Totalmente de acuerdo	Un poco de acuerdo	Un poco de acuerdo	Totalmente de acuerdo	Totalmente de acuerdo	Ni de acuerdo ni en desacuerdo	Totalmente de acuerdo	Un poco de acuerdo	Totalmente de acuerdo	Ni de acuerdo ni en desacuerdo
285	Entre 22 y 24 años	Femenino	SOCIAL SCIENCE	En el último mes	Sí	Sí, recibí consejos sobre cómo tomarlos (p. ej. con comida, durante 7 días)	Tienda médica o farmacia	Cuando he tomado todos los antibióticos según las indicaciones	No lo sé	Verdadero	Gonorrea, Infección de la vejiga o infección del tracto urinario (ITU), Infección de la piel o de la herida	Resistencia a los antibióticos	Doctor o enfemera, Farmacéutico, Campañas específicas						Falso	Falso	No lo sé	Verdadero	Falso	Verdadero	Falso	Verdadero	No lo sé	Totalmente de acuerdo	Totalmente de acuerdo	Un poco de acuerdo	Totalmente de acuerdo	Totalmente en desacuerdo	Totalmente de acuerdo	Un poco de acuerdo	Totalmente de acuerdo	Un poco de acuerdo	Un poco en desacuerdo	Totalmente de acuerdo	Totalmente de acuerdo	Un poco de acuerdo	Un poco de acuerdo
286	Entre 22 y 24 años	Femenino	SOCIAL SCIENCE	En el último mes	Sí	Sí, recibí consejos sobre cómo tomarlos (p. ej. con comida, durante 7 días)	Tienda médica o farmacia	Cuando me sienta mejor	Falso	Falso	Malaria, Sarampión, Infección de la vejiga o infección del tracto urinario (ITU), Infección de la piel o de la herida, Diarrea, Fiebre, Resfrío y gripe, Gonorrea, Dolores en el cuerpo, Dolor de cabeza, Dolor de garganta	No he oído							No lo sé	No lo sé	No lo sé	No lo sé	No lo sé	No lo sé	No lo sé	No lo sé	No lo sé	Totalmente de acuerdo	Totalmente de acuerdo	Ni de acuerdo ni en desacuerdo	Totalmente de acuerdo	Totalmente de acuerdo	Totalmente de acuerdo	Totalmente de acuerdo	Totalmente de acuerdo	Totalmente de acuerdo	Totalmente de acuerdo	Totalmente de acuerdo	Totalmente de acuerdo	Totalmente de acuerdo	Totalmente de acuerdo
287	25 años o más	Masculino	SOCIAL SCIENCE	En los últimos 6 meses	No	No	Los tenía guardados de una vez anterior	Cuando he tomado todos los antibióticos según las indicaciones	Falso	Falso	Diarrea, Gonorrea, Infección de la piel o de la herida, Infección de la vejiga o infección del tracto urinario (ITU)	Resistencia a los antibióticos	Doctor o enfemera						Verdadero	Verdadero	Falso	Verdadero	Falso	Verdadero	Falso	Verdadero	Verdadero	Totalmente de acuerdo	Totalmente de acuerdo	Totalmente de acuerdo	Totalmente de acuerdo	Totalmente de acuerdo	Totalmente de acuerdo	Totalmente de acuerdo	Totalmente de acuerdo	Totalmente de acuerdo	Totalmente de acuerdo	Totalmente de acuerdo	Un poco de acuerdo	Totalmente de acuerdo	Totalmente de acuerdo
288	25 años o más	Femenino	APPLIED SCIENCE	No puedo recordar	No puedo recordar	No puedo recordar	No puedo recordar	Cuando me sienta mejor	Falso	Falso	Fiebre, Resfrío y gripe, Dolor de cabeza, Diarrea, Dolores en el cuerpo, Dolor de garganta	Resistencia a las medicinas					Doctor o enfemera		Verdadero	Falso	Falso	Verdadero	No lo sé	Falso	No lo sé	Falso	No lo sé	Totalmente de acuerdo	Totalmente de acuerdo	Totalmente de acuerdo	Totalmente de acuerdo	Totalmente de acuerdo	Totalmente de acuerdo	Totalmente de acuerdo	Totalmente de acuerdo	Totalmente de acuerdo	Totalmente de acuerdo	Totalmente de acuerdo	Ni de acuerdo ni en desacuerdo	Totalmente de acuerdo	Ni de acuerdo ni en desacuerdo
289	18 años o menos	Masculino	APPLIED SCIENCE	En los últimos 6 meses	No	No	Amigo o familiar	Cuando he tomado todos los antibióticos según las indicaciones	Falso	Verdadero	Diarrea, Dolor de garganta, Resfrío y gripe, Fiebre	Bacterias resistentes a los antibóticos						Medios de comunicación (periódicos, TV, radio)	Verdadero	Verdadero	Verdadero	Verdadero	Falso	Verdadero	Verdadero	Verdadero	Verdadero	Un poco de acuerdo	Totalmente de acuerdo	Un poco de acuerdo	Totalmente de acuerdo	Totalmente de acuerdo	Totalmente de acuerdo	Totalmente de acuerdo	Un poco de acuerdo	Totalmente en desacuerdo	Ni de acuerdo ni en desacuerdo	Totalmente de acuerdo	Un poco de acuerdo	Un poco en desacuerdo	Totalmente en desacuerdo
290	18 años o menos	Femenino	APPLIED SCIENCE	En los últimos 6 meses	Sí	Sí, recibí consejos sobre cómo tomarlos (p. ej. con comida, durante 7 días)	Tienda médica o farmacia	Cuando he tomado todos los antibióticos según las indicaciones	Falso	Verdadero	Dolor de garganta, Infección de la piel o de la herida, Fiebre, Infección de la vejiga o infección del tracto urinario (ITU), Resfrío y gripe	Resistencia a las medicinas					No puedo recordar		Verdadero	Verdadero	Verdadero	Verdadero	No lo sé	No lo sé	Verdadero	Verdadero	Verdadero	Totalmente de acuerdo	Un poco de acuerdo	Un poco en desacuerdo	Totalmente de acuerdo	Totalmente de acuerdo	Totalmente de acuerdo	Totalmente de acuerdo	Totalmente de acuerdo	Un poco en desacuerdo	Un poco de acuerdo	Totalmente de acuerdo	Un poco de acuerdo	Un poco de acuerdo	Un poco de acuerdo
291	Entre 19 y 21 años	Femenino	APPLIED SCIENCE	En el último mes	No	No	Tienda médica o farmacia	Cuando me sienta mejor	Falso	No lo sé	Fiebre, Resfrío y gripe, Dolor de cabeza, Dolor de garganta	Resistencia a las medicinas					Doctor o enfemera		Verdadero	Verdadero	Verdadero	No lo sé	No lo sé	No lo sé	No lo sé	No lo sé	Verdadero	Totalmente de acuerdo	Un poco de acuerdo	Totalmente de acuerdo	Totalmente de acuerdo	Totalmente de acuerdo	Totalmente de acuerdo	Totalmente de acuerdo	Un poco de acuerdo	Un poco de acuerdo	Ni de acuerdo ni en desacuerdo	Totalmente de acuerdo	Un poco de acuerdo	Totalmente de acuerdo	Ni de acuerdo ni en desacuerdo
292	Entre 19 y 21 años	Femenino	APPLIED SCIENCE	En los últimos 6 meses	Sí	Sí, recibí consejos sobre cómo tomarlos (p. ej. con comida, durante 7 días)	Tienda médica o farmacia	Cuando he tomado todos los antibióticos según las indicaciones	Falso	Falso	Infección de la piel o de la herida	No he oído							No lo sé	Verdadero	No lo sé	No lo sé	No lo sé	No lo sé	No lo sé	No lo sé	No lo sé	Totalmente de acuerdo	Totalmente de acuerdo	Un poco de acuerdo	Totalmente de acuerdo	Totalmente de acuerdo	Totalmente de acuerdo	Totalmente de acuerdo	Totalmente de acuerdo	Ni de acuerdo ni en desacuerdo	Un poco de acuerdo	Totalmente de acuerdo	Un poco de acuerdo	Un poco de acuerdo	Ni de acuerdo ni en desacuerdo
293	25 años o más	Masculino	APPLIED SCIENCE	En el último mes	No	Sí, recibí consejos sobre cómo tomarlos (p. ej. con comida, durante 7 días)	Tienda médica o farmacia	No lo sé	Falso	Falso	Infección de la piel o de la herida, Fiebre, Dolor de cabeza, Dolores en el cuerpo, Resfrío y gripe, Dolor de garganta	Bacterias resistentes a los antibóticos						Doctor o enfemera, Medios de comunicación (periódicos, TV, radio), Campañas específicas	Verdadero	Verdadero	Verdadero	Verdadero	Falso	Verdadero	No lo sé	Verdadero	No lo sé	Totalmente de acuerdo	Un poco de acuerdo	Ni de acuerdo ni en desacuerdo	Totalmente de acuerdo	Totalmente de acuerdo	Totalmente de acuerdo	Totalmente de acuerdo	Un poco de acuerdo	Un poco de acuerdo	Un poco de acuerdo	Totalmente de acuerdo	Un poco en desacuerdo	Totalmente de acuerdo	Un poco en desacuerdo
294	18 años o menos	Femenino	APPLIED SCIENCE	En el último mes	Sí	Sí, recibí consejos sobre cómo tomarlos (p. ej. con comida, durante 7 días)	Tienda médica o farmacia	Cuando he tomado todos los antibióticos según las indicaciones	No lo sé	Falso	Dolor de cabeza, Dolor de garganta, Diarrea, Infección de la piel o de la herida, Dolores en el cuerpo, Resfrío y gripe	Resistencia a los antibióticos	Doctor o enfemera, Miembro de familia o amigo (incluye medios sociales)						Verdadero	Verdadero	No lo sé	Verdadero	Falso	Falso	Falso	Verdadero	No lo sé	Totalmente de acuerdo	Ni de acuerdo ni en desacuerdo	Un poco en desacuerdo	Totalmente de acuerdo	Totalmente de acuerdo	Totalmente de acuerdo	Un poco de acuerdo	Ni de acuerdo ni en desacuerdo	Un poco en desacuerdo	Ni de acuerdo ni en desacuerdo	Un poco de acuerdo	Un poco de acuerdo	Ni de acuerdo ni en desacuerdo	Ni de acuerdo ni en desacuerdo
295	Entre 19 y 21 años	Femenino	SOCIAL SCIENCE	En el último año	Sí	Sí, recibí consejos sobre cómo tomarlos (p. ej. con comida, durante 7 días)	Tienda médica o farmacia	Cuando he tomado todos los antibióticos según las indicaciones	Falso	Falso	Infección de la piel o de la herida, Infección de la vejiga o infección del tracto urinario (ITU)	Bacterias resistentes a los antibóticos						Doctor o enfemera	Verdadero	Verdadero	Verdadero	Verdadero	Falso	Verdadero	No lo sé	Verdadero	No lo sé	Totalmente de acuerdo	Ni de acuerdo ni en desacuerdo	Totalmente de acuerdo	Totalmente de acuerdo	Totalmente de acuerdo	Totalmente de acuerdo	Un poco de acuerdo	Ni de acuerdo ni en desacuerdo	Ni de acuerdo ni en desacuerdo	Un poco en desacuerdo	Totalmente de acuerdo	Un poco en desacuerdo	Totalmente de acuerdo	Totalmente de acuerdo
296	25 años o más	Femenino	SOCIAL SCIENCE	En el último año	Sí	Sí, recibí consejos sobre cómo tomarlos (p. ej. con comida, durante 7 días)	Tienda médica o farmacia	Cuando he tomado todos los antibióticos según las indicaciones	Falso	Falso	Infección de la piel o de la herida, Fiebre, Resfrío y gripe, Infección de la vejiga o infección del tracto urinario (ITU), Diarrea, Dolor de garganta	Resistencia a los antibióticos	Doctor o enfemera, Docente o investigador, Miembro de familia o amigo (incluye medios sociales), Medios de comunicación (periódicos, TV, radio), Campañas específicas						Verdadero	Verdadero	Verdadero	Verdadero	Falso	Verdadero	Verdadero	No lo sé	Verdadero	Totalmente de acuerdo	Totalmente de acuerdo	Un poco en desacuerdo	Totalmente de acuerdo	Totalmente de acuerdo	Totalmente de acuerdo	Ni de acuerdo ni en desacuerdo	Ni de acuerdo ni en desacuerdo	Un poco de acuerdo	Un poco en desacuerdo	Ni de acuerdo ni en desacuerdo	Un poco de acuerdo	Un poco de acuerdo	Ni de acuerdo ni en desacuerdo
297	25 años o más	Masculino	SOCIAL SCIENCE	No puedo recordar	Sí	Sí, recibí consejos sobre cómo tomarlos (p. ej. con comida, durante 7 días)	Tienda médica o farmacia	Cuando he tomado todos los antibióticos según las indicaciones	No lo sé	Verdadero	Infección de la piel o de la herida, Infección de la vejiga o infección del tracto urinario (ITU), Gonorrea, Diarrea	Resistencia a los antibióticos	Doctor o enfemera						Verdadero	Verdadero	Verdadero	Verdadero	Falso	Falso	No lo sé	Verdadero	Verdadero	Un poco de acuerdo	Un poco de acuerdo	Totalmente de acuerdo	Totalmente de acuerdo	Totalmente de acuerdo	Totalmente de acuerdo	Totalmente de acuerdo	Totalmente de acuerdo	Un poco en desacuerdo	Un poco de acuerdo	Totalmente de acuerdo	Totalmente de acuerdo	Un poco de acuerdo	Totalmente de acuerdo
298	Entre 19 y 21 años	Femenino	SOCIAL SCIENCE	En los últimos 6 meses	No	No	Amigo o familiar	Cuando he tomado todos los antibióticos según las indicaciones	No lo sé	Verdadero	Fiebre, Dolores en el cuerpo, Infección de la vejiga o infección del tracto urinario (ITU), Dolor de garganta	Bacterias resistentes a los antibóticos						No puedo recordar	No lo sé	Verdadero	Verdadero	Verdadero	Falso	Falso	No lo sé	No lo sé	No lo sé	Un poco de acuerdo	Un poco de acuerdo	Un poco de acuerdo	Totalmente de acuerdo	Totalmente de acuerdo	Totalmente de acuerdo	Totalmente de acuerdo	Totalmente de acuerdo	Un poco en desacuerdo	Totalmente de acuerdo	Un poco de acuerdo	Un poco de acuerdo	Ni de acuerdo ni en desacuerdo	Ni de acuerdo ni en desacuerdo
299	18 años o menos	Masculino	SOCIAL SCIENCE	En el último mes	Sí	Sí, recibí consejos sobre cómo tomarlos (p. ej. con comida, durante 7 días)	Tienda médica o farmacia	Cuando me sienta mejor	No lo sé	Verdadero	Diarrea, Dolor de cabeza, Infección de la piel o de la herida, Fiebre, Dolores en el cuerpo, Resfrío y gripe	No he oído							No lo sé	No lo sé	No lo sé	Verdadero	Falso	No lo sé	No lo sé	Verdadero	No lo sé	Un poco de acuerdo	Ni de acuerdo ni en desacuerdo	Un poco de acuerdo	Totalmente de acuerdo	Totalmente de acuerdo	Totalmente de acuerdo	Totalmente de acuerdo	Totalmente de acuerdo	Ni de acuerdo ni en desacuerdo	Totalmente de acuerdo	Totalmente de acuerdo	Ni de acuerdo ni en desacuerdo	Totalmente de acuerdo	Totalmente de acuerdo
300	25 años o más	Femenino	SOCIAL SCIENCE	En los últimos 6 meses	Sí	Sí, recibí consejos sobre cómo tomarlos (p. ej. con comida, durante 7 días)	Tienda médica o farmacia	Cuando he tomado todos los antibióticos según las indicaciones	Falso	Falso	Dolor de garganta, Gonorrea, Infección de la piel o de la herida	Resistencia a los antibióticos	Miembro de familia o amigo (incluye medios sociales)						Verdadero	Verdadero	No lo sé	No lo sé	Falso	Verdadero	No lo sé	No lo sé	Falso	Totalmente de acuerdo	Totalmente de acuerdo	Totalmente de acuerdo	Totalmente de acuerdo	Totalmente de acuerdo	Totalmente de acuerdo	Totalmente de acuerdo	Totalmente de acuerdo	Ni de acuerdo ni en desacuerdo	Totalmente de acuerdo	Totalmente de acuerdo	Ni de acuerdo ni en desacuerdo	Un poco de acuerdo	Totalmente de acuerdo
301	18 años o menos	Femenino	SOCIAL SCIENCE	En el último mes	No	Sí, recibí consejos sobre cómo tomarlos (p. ej. con comida, durante 7 días)	Los tenía guardados de una vez anterior	Cuando he tomado todos los antibióticos según las indicaciones	Falso	Verdadero	Sarampión, Diarrea, Infección de la piel o de la herida, Fiebre, Dolores en el cuerpo, Dolor de garganta, Dolor de cabeza, Resfrío y gripe	Resistencia a los antibióticos	Doctor o enfemera, Miembro de familia o amigo (incluye medios sociales)						Verdadero	Verdadero	No lo sé	No lo sé	Falso	Verdadero	No lo sé	Verdadero	No lo sé	Un poco de acuerdo	Un poco de acuerdo	Ni de acuerdo ni en desacuerdo	Totalmente de acuerdo	Totalmente de acuerdo	Totalmente de acuerdo	Un poco de acuerdo	Totalmente de acuerdo	Ni de acuerdo ni en desacuerdo	Un poco de acuerdo	Totalmente de acuerdo	Un poco de acuerdo	Un poco de acuerdo	Totalmente de acuerdo
302	Entre 22 y 24 años	Femenino	SOCIAL SCIENCE	En los últimos 6 meses	Sí	Sí, recibí consejos sobre cómo tomarlos (p. ej. con comida, durante 7 días)	Tienda médica o farmacia	Cuando he tomado todos los antibióticos según las indicaciones	Falso	Verdadero	Gonorrea, Dolor de garganta, Infección de la vejiga o infección del tracto urinario (ITU), Infección de la piel o de la herida	Resistencia a los antibióticos	Doctor o enfemera, Docente o investigador, Miembro de familia o amigo (incluye medios sociales), Medios de comunicación (periódicos, TV, radio)						Verdadero	Verdadero	Falso	Falso	Falso	Falso	Falso	Verdadero	Verdadero	Totalmente de acuerdo	Totalmente de acuerdo	Totalmente de acuerdo	Totalmente de acuerdo	Totalmente de acuerdo	Totalmente de acuerdo	Totalmente de acuerdo	Ni de acuerdo ni en desacuerdo	Un poco de acuerdo	Ni de acuerdo ni en desacuerdo	Totalmente de acuerdo	Un poco de acuerdo	Un poco de acuerdo	Un poco de acuerdo
303	Entre 19 y 21 años	Masculino	APPLIED SCIENCE	En el último mes	No	Sí, recibí consejos sobre cómo tomarlos (p. ej. con comida, durante 7 días)	Tienda médica o farmacia	Cuando me sienta mejor	Verdadero	Verdadero	Resfrío y gripe, Dolores en el cuerpo, Infección de la piel o de la herida, Dolor de cabeza, Dolor de garganta, Infección de la vejiga o infección del tracto urinario (ITU), Fiebre	Resistencia a los antibióticos	Doctor o enfemera						Verdadero	Verdadero	Verdadero	Verdadero	Verdadero	Verdadero	Verdadero	Verdadero	Verdadero	Totalmente de acuerdo	Un poco de acuerdo	Un poco de acuerdo	Un poco de acuerdo	Un poco de acuerdo	Totalmente de acuerdo	Un poco de acuerdo	Un poco de acuerdo	Totalmente de acuerdo	Totalmente de acuerdo	Un poco de acuerdo	Totalmente de acuerdo	Un poco de acuerdo	Un poco de acuerdo
304	Entre 19 y 21 años	Femenino	APPLIED SCIENCE	En los últimos 6 meses	Sí	Sí, recibí consejos sobre cómo tomarlos (p. ej. con comida, durante 7 días)	Tienda médica o farmacia	Cuando he tomado todos los antibióticos según las indicaciones	Falso	Falso	Infección de la vejiga o infección del tracto urinario (ITU), Infección de la piel o de la herida	Resistencia a los antibióticos	Docente o investigador, Medios de comunicación (periódicos, TV, radio)						Verdadero	Verdadero	Verdadero	Verdadero	Falso	Falso	Verdadero	Verdadero	No lo sé	Totalmente de acuerdo	Totalmente de acuerdo	Totalmente de acuerdo	Totalmente de acuerdo	Totalmente de acuerdo	Totalmente de acuerdo	Totalmente de acuerdo	Totalmente de acuerdo	Un poco de acuerdo	Ni de acuerdo ni en desacuerdo	Totalmente de acuerdo	Ni de acuerdo ni en desacuerdo	Un poco de acuerdo	Un poco de acuerdo
305	Entre 22 y 24 años	Femenino	SOCIAL SCIENCE	En el último año	Sí	Sí, recibí consejos sobre cómo tomarlos (p. ej. con comida, durante 7 días)	Tienda médica o farmacia	Cuando he tomado todos los antibióticos según las indicaciones	Verdadero	Falso	Diarrea, Infección de la piel o de la herida, Infección de la vejiga o infección del tracto urinario (ITU)	Bacterias resistentes a los antibóticos						Doctor o enfemera, Docente o investigador, Farmacéutico	Verdadero	Verdadero	Verdadero	Verdadero	No lo sé	No lo sé	Falso	Verdadero	Falso	Totalmente de acuerdo	Ni de acuerdo ni en desacuerdo	Un poco de acuerdo	Totalmente de acuerdo	Totalmente de acuerdo	Totalmente de acuerdo	Un poco de acuerdo	Totalmente de acuerdo	Ni de acuerdo ni en desacuerdo	Totalmente de acuerdo	Un poco de acuerdo	Ni de acuerdo ni en desacuerdo	Totalmente de acuerdo	Un poco de acuerdo
306	18 años o menos	Femenino	SOCIAL SCIENCE	En los últimos 6 meses	Sí	Sí, recibí consejos sobre cómo tomarlos (p. ej. con comida, durante 7 días)	Tienda médica o farmacia	Cuando he tomado todos los antibióticos según las indicaciones	Falso	No lo sé	Diarrea, Infección de la vejiga o infección del tracto urinario (ITU), Gonorrea	Resistencia a los antibióticos	Doctor o enfemera						Verdadero	Verdadero	Verdadero	Falso	No lo sé	Verdadero	Verdadero	Verdadero	No lo sé	Totalmente de acuerdo	Un poco de acuerdo	Un poco de acuerdo	Totalmente de acuerdo	Totalmente de acuerdo	Totalmente de acuerdo	Totalmente de acuerdo	Totalmente de acuerdo	Totalmente de acuerdo	Un poco de acuerdo	Totalmente de acuerdo	Totalmente de acuerdo	Totalmente de acuerdo	Un poco de acuerdo
307	Entre 22 y 24 años	Femenino	SOCIAL SCIENCE	En el último mes	Sí	Sí, recibí consejos sobre cómo tomarlos (p. ej. con comida, durante 7 días)	Tienda médica o farmacia	Cuando he tomado todos los antibióticos según las indicaciones	Falso	Falso	Dolores en el cuerpo, Fiebre, Diarrea, Dolor de garganta, Resfrío y gripe, Dolor de cabeza	Bacterias resistentes a los antibóticos						Farmacéutico	Verdadero	Verdadero	Verdadero	Verdadero	Verdadero	Verdadero	Verdadero	Verdadero	Verdadero	Totalmente de acuerdo	Totalmente de acuerdo	Totalmente de acuerdo	Totalmente de acuerdo	Totalmente de acuerdo	Totalmente de acuerdo	Totalmente de acuerdo	Totalmente de acuerdo	Totalmente de acuerdo	Totalmente de acuerdo	Totalmente de acuerdo	Totalmente de acuerdo	Totalmente de acuerdo	Totalmente de acuerdo
308	25 años o más	Masculino	SOCIAL SCIENCE	Hace más de un año	Sí	Sí, recibí consejos sobre cómo tomarlos (p. ej. con comida, durante 7 días)	Tienda médica o farmacia	Cuando he tomado todos los antibióticos según las indicaciones	Falso	Falso	Gonorrea, VIH / SIDA	No he oído							No lo sé	No lo sé	No lo sé	No lo sé	No lo sé	Verdadero	No lo sé	No lo sé	No lo sé	Totalmente de acuerdo	Totalmente de acuerdo	Totalmente en desacuerdo	Totalmente de acuerdo	Totalmente de acuerdo	Totalmente de acuerdo	Totalmente en desacuerdo	Totalmente en desacuerdo	Totalmente en desacuerdo	Totalmente en desacuerdo	Totalmente en desacuerdo	Totalmente en desacuerdo	Totalmente en desacuerdo	Totalmente en desacuerdo
309	25 años o más	Femenino	SOCIAL SCIENCE	En el último año	Sí	Sí, recibí consejos sobre cómo tomarlos (p. ej. con comida, durante 7 días)	Tienda médica o farmacia	Cuando he tomado todos los antibióticos según las indicaciones	Verdadero	Verdadero	Dolores en el cuerpo, Resfrío y gripe, Fiebre, Dolor de cabeza, Infección de la vejiga o infección del tracto urinario (ITU), Dolor de garganta, Diarrea	Resistencia a los antibióticos	No puedo recordar						No lo sé	No lo sé	No lo sé	No lo sé	No lo sé	No lo sé	No lo sé	No lo sé	No lo sé	Ni de acuerdo ni en desacuerdo	Ni de acuerdo ni en desacuerdo	Ni de acuerdo ni en desacuerdo	Ni de acuerdo ni en desacuerdo	Ni de acuerdo ni en desacuerdo	Ni de acuerdo ni en desacuerdo	Ni de acuerdo ni en desacuerdo	Ni de acuerdo ni en desacuerdo	Ni de acuerdo ni en desacuerdo	Ni de acuerdo ni en desacuerdo	Ni de acuerdo ni en desacuerdo	Ni de acuerdo ni en desacuerdo	Ni de acuerdo ni en desacuerdo	Ni de acuerdo ni en desacuerdo
310	18 años o menos	Femenino	APPLIED SCIENCE	Hace más de un año	Sí	Sí, recibí consejos sobre cómo tomarlos (p. ej. con comida, durante 7 días)	Tienda médica o farmacia	Cuando he tomado todos los antibióticos según las indicaciones	No lo sé	Verdadero	Malaria, Infección de la piel o de la herida, Gonorrea, Sarampión	Resistencia a los antibióticos	Medios de comunicación (periódicos, TV, radio)						Verdadero	Falso	No lo sé	Verdadero	Falso	Falso	Verdadero	Falso	No lo sé	Totalmente de acuerdo	Totalmente de acuerdo	Totalmente de acuerdo	Totalmente de acuerdo	Totalmente de acuerdo	Totalmente de acuerdo	Totalmente de acuerdo	Totalmente de acuerdo	Un poco de acuerdo	Ni de acuerdo ni en desacuerdo	Totalmente de acuerdo	Un poco de acuerdo	Totalmente de acuerdo	Totalmente de acuerdo
311	18 años o menos	Femenino	APPLIED SCIENCE	En los últimos 6 meses	Sí	Sí, recibí consejos sobre cómo tomarlos (p. ej. con comida, durante 7 días)	Tienda médica o farmacia	Cuando he tomado todos los antibióticos según las indicaciones	Falso	Falso	Infección de la vejiga o infección del tracto urinario (ITU), Dolores en el cuerpo, Infección de la piel o de la herida, Dolor de garganta	Resistencia a los antibióticos	Farmacéutico						Verdadero	Verdadero	Verdadero	Verdadero	No lo sé	No lo sé	No lo sé	Verdadero	No lo sé	Totalmente de acuerdo	Un poco de acuerdo	Totalmente de acuerdo	Totalmente de acuerdo	Totalmente de acuerdo	Totalmente de acuerdo	Un poco de acuerdo	Un poco de acuerdo	Un poco de acuerdo	Un poco de acuerdo	Totalmente de acuerdo	Un poco de acuerdo	Totalmente de acuerdo	Totalmente de acuerdo
312	Entre 19 y 21 años	Femenino	APPLIED SCIENCE	En el último mes	Sí	Sí, recibí consejos sobre cómo tomarlos (p. ej. con comida, durante 7 días)	Tienda médica o farmacia	Cuando me sienta mejor	No lo sé	No lo sé	Dolor de cabeza, Resfrío y gripe, Infección de la piel o de la herida, Dolores en el cuerpo, Diarrea, Dolor de garganta, Fiebre, Sarampión	Resistencia a las medicinas					Doctor o enfemera, Miembro de familia o amigo (incluye medios sociales)		Verdadero	Verdadero	Verdadero	Verdadero	Falso	No lo sé	Verdadero	Verdadero	Verdadero	Totalmente de acuerdo	Totalmente de acuerdo	Totalmente de acuerdo	Totalmente de acuerdo	Totalmente de acuerdo	Un poco de acuerdo	Totalmente de acuerdo	Totalmente de acuerdo	Totalmente de acuerdo	Totalmente de acuerdo	Totalmente de acuerdo	Totalmente de acuerdo	Totalmente de acuerdo	Un poco de acuerdo
313	25 años o más	Masculino	SOCIAL SCIENCE	Hace más de un año	Sí	Sí, recibí consejos sobre cómo tomarlos (p. ej. con comida, durante 7 días)	Tienda médica o farmacia	Cuando he tomado todos los antibióticos según las indicaciones	Falso	Falso	Gonorrea, Infección de la vejiga o infección del tracto urinario (ITU), Malaria, Infección de la piel o de la herida, Diarrea, Sarampión, VIH / SIDA	Resistencia a los antibióticos	Doctor o enfemera, Miembro de familia o amigo (incluye medios sociales)						Verdadero	No lo sé	No lo sé	Verdadero	Falso	Falso	No lo sé	No lo sé	No lo sé	Totalmente de acuerdo	Ni de acuerdo ni en desacuerdo	Totalmente de acuerdo	Totalmente de acuerdo	Totalmente de acuerdo	Totalmente de acuerdo	Totalmente de acuerdo	Totalmente de acuerdo	Ni de acuerdo ni en desacuerdo	Totalmente de acuerdo	Totalmente de acuerdo	Ni de acuerdo ni en desacuerdo	Ni de acuerdo ni en desacuerdo	Ni de acuerdo ni en desacuerdo
314	25 años o más	Masculino	SOCIAL SCIENCE	Hace más de un año	No puedo recordar	Sí, recibí consejos sobre cómo tomarlos (p. ej. con comida, durante 7 días)	Tienda médica o farmacia	Cuando me sienta mejor	Verdadero	Verdadero	Malaria, Infección de la vejiga o infección del tracto urinario (ITU), Diarrea, Infección de la piel o de la herida, Gonorrea	Bacterias resistentes a los antibóticos						Doctor o enfemera	Falso	Verdadero	Verdadero	Verdadero	Falso	Falso	Falso	Verdadero	Verdadero	Un poco de acuerdo	Totalmente de acuerdo	Un poco de acuerdo	Totalmente de acuerdo	Totalmente de acuerdo	Totalmente de acuerdo	Totalmente de acuerdo	Totalmente de acuerdo	Totalmente de acuerdo	Un poco de acuerdo	Un poco de acuerdo	Un poco de acuerdo	Totalmente de acuerdo	Un poco de acuerdo
315	Entre 19 y 21 años	Femenino	SOCIAL SCIENCE	Nunca				No lo sé	No lo sé	Verdadero	Dolor de cabeza, Resfrío y gripe, Fiebre, Dolores en el cuerpo, Dolor de garganta, Diarrea, Infección de la vejiga o infección del tracto urinario (ITU)	No he oído							No lo sé	Verdadero	No lo sé	Verdadero	Verdadero	Falso	Falso	No lo sé	Verdadero	Ni de acuerdo ni en desacuerdo	Totalmente de acuerdo	Ni de acuerdo ni en desacuerdo	Ni de acuerdo ni en desacuerdo	Totalmente de acuerdo	Totalmente de acuerdo	Ni de acuerdo ni en desacuerdo	Un poco de acuerdo	Ni de acuerdo ni en desacuerdo	Ni de acuerdo ni en desacuerdo	Totalmente de acuerdo	Ni de acuerdo ni en desacuerdo	Ni de acuerdo ni en desacuerdo	Ni de acuerdo ni en desacuerdo
316	25 años o más	Masculino	SOCIAL SCIENCE	En los últimos 6 meses	Sí	Sí, recibí consejos sobre cómo tomarlos (p. ej. con comida, durante 7 días)	Tienda médica o farmacia	Cuando he tomado todos los antibióticos según las indicaciones	Verdadero	Verdadero	Infección de la piel o de la herida, Infección de la vejiga o infección del tracto urinario (ITU), Diarrea, Gonorrea, Dolor de garganta	Resistencia a los antibióticos	Medios de comunicación (periódicos, TV, radio)						Verdadero	Verdadero	Verdadero	Verdadero	Falso	Falso	Verdadero	Verdadero	No lo sé	Totalmente de acuerdo	Totalmente de acuerdo	Un poco de acuerdo	Totalmente de acuerdo	Totalmente de acuerdo	Totalmente de acuerdo	Un poco de acuerdo	Un poco de acuerdo	Un poco de acuerdo	Ni de acuerdo ni en desacuerdo	Ni de acuerdo ni en desacuerdo	Totalmente de acuerdo	Un poco de acuerdo	Ni de acuerdo ni en desacuerdo
317	Entre 19 y 21 años	Femenino	APPLIED SCIENCE	En el último mes	Sí	Sí, recibí consejos sobre cómo tomarlos (p. ej. con comida, durante 7 días)	Tienda médica o farmacia	Cuando he tomado todos los antibióticos según las indicaciones	No lo sé	Verdadero	Resfrío y gripe, Infección de la vejiga o infección del tracto urinario (ITU), Dolor de garganta, Dolor de cabeza, Infección de la piel o de la herida, Malaria, Dolores en el cuerpo	Superbacterias		Docente o investigador					Verdadero	Verdadero	Verdadero	Verdadero	Falso	No lo sé	Falso	Verdadero	No lo sé	Totalmente de acuerdo	Totalmente de acuerdo	Totalmente de acuerdo	Totalmente de acuerdo	Totalmente de acuerdo	Totalmente de acuerdo	Totalmente de acuerdo	Ni de acuerdo ni en desacuerdo	Un poco de acuerdo	Un poco de acuerdo	Totalmente de acuerdo	Un poco de acuerdo	Totalmente de acuerdo	Totalmente de acuerdo
318	Entre 19 y 21 años	Femenino	APPLIED SCIENCE	En el último año	Sí	Sí, recibí consejos sobre cómo tomarlos (p. ej. con comida, durante 7 días)	Tienda médica o farmacia	Cuando he tomado todos los antibióticos según las indicaciones	Verdadero	No lo sé	Infección de la piel o de la herida, Infección de la vejiga o infección del tracto urinario (ITU)	Resistencia a los antibióticos	Doctor o enfemera, Docente o investigador						Verdadero	Verdadero	Verdadero	Verdadero	Falso	Falso	Verdadero	Verdadero	Verdadero	Totalmente de acuerdo	Totalmente de acuerdo	Totalmente de acuerdo	Totalmente de acuerdo	Totalmente de acuerdo	Totalmente de acuerdo	Totalmente de acuerdo	Totalmente de acuerdo	Totalmente de acuerdo	Un poco de acuerdo	Totalmente de acuerdo	Totalmente en desacuerdo	Totalmente de acuerdo	Un poco de acuerdo
319	Entre 19 y 21 años	Femenino	APPLIED SCIENCE	En el último mes	No	No	Los tenía guardados de una vez anterior	Cuando me sienta mejor	Falso	Verdadero	Dolor de garganta, Infección de la vejiga o infección del tracto urinario (ITU), Diarrea, Dolores en el cuerpo, Fiebre, Resfrío y gripe, Dolor de cabeza	Resistencia a los antibióticos	Miembro de familia o amigo (incluye medios sociales)						Verdadero	No lo sé	Verdadero	No lo sé	No lo sé	No lo sé	Verdadero	Verdadero	No lo sé	Totalmente de acuerdo	Un poco de acuerdo	Un poco en desacuerdo	Totalmente de acuerdo	Totalmente de acuerdo	Totalmente de acuerdo	Totalmente de acuerdo	Ni de acuerdo ni en desacuerdo	Totalmente de acuerdo	Totalmente de acuerdo	Totalmente de acuerdo	Totalmente de acuerdo	Totalmente de acuerdo	Totalmente de acuerdo
320	25 años o más	Masculino	SOCIAL SCIENCE	En los últimos 6 meses	No	No	Tienda médica o farmacia	Cuando he tomado todos los antibióticos según las indicaciones	Falso	Falso	Gonorrea, Infección de la vejiga o infección del tracto urinario (ITU), Diarrea, Infección de la piel o de la herida	Bacterias resistentes a los antibóticos						Farmacéutico	Falso	Verdadero	Verdadero	Verdadero	Falso	Falso	Verdadero	Verdadero	Verdadero	Totalmente de acuerdo	Totalmente de acuerdo	Totalmente de acuerdo	Totalmente de acuerdo	Totalmente de acuerdo	Totalmente de acuerdo	Totalmente de acuerdo	Totalmente de acuerdo	Totalmente de acuerdo	Totalmente de acuerdo	Un poco de acuerdo	Un poco de acuerdo	Totalmente de acuerdo	Totalmente en desacuerdo
321	25 años o más	Masculino	SOCIAL SCIENCE	En el último mes	Sí	Sí, recibí consejos sobre cómo tomarlos (p. ej. con comida, durante 7 días)	Tienda médica o farmacia	Cuando he tomado todos los antibióticos según las indicaciones	Falso	Falso	Gonorrea, Infección de la vejiga o infección del tracto urinario (ITU), Infección de la piel o de la herida, Diarrea	Resistencia a los antibióticos	Doctor o enfemera						Verdadero	Verdadero	Verdadero	Verdadero	Falso	Verdadero	Falso	Verdadero	Verdadero	Totalmente de acuerdo	Totalmente de acuerdo	Totalmente de acuerdo	Totalmente de acuerdo	Totalmente de acuerdo	Totalmente de acuerdo	Totalmente de acuerdo	Totalmente de acuerdo	Totalmente de acuerdo	Un poco de acuerdo	Totalmente de acuerdo	Un poco de acuerdo	Totalmente de acuerdo	Totalmente de acuerdo
322	25 años o más	Femenino	SOCIAL SCIENCE	En el último mes	Sí	No	Tienda médica o farmacia	Cuando he tomado todos los antibióticos según las indicaciones	Falso	Verdadero	Dolor de garganta, Infección de la vejiga o infección del tracto urinario (ITU), Infección de la piel o de la herida, Fiebre	Resistencia a los antibióticos	Doctor o enfemera						Verdadero	Verdadero	Verdadero	Verdadero	No lo sé	Verdadero	Verdadero	Verdadero	No lo sé	Totalmente de acuerdo	Ni de acuerdo ni en desacuerdo	Un poco de acuerdo	Totalmente de acuerdo	Un poco de acuerdo	Totalmente de acuerdo	Totalmente de acuerdo	Totalmente de acuerdo	Totalmente de acuerdo	Ni de acuerdo ni en desacuerdo	Totalmente de acuerdo	Un poco de acuerdo	Totalmente de acuerdo	Un poco de acuerdo
323	25 años o más	Masculino	SOCIAL SCIENCE	En el último año	Sí	Sí, recibí consejos sobre cómo tomarlos (p. ej. con comida, durante 7 días)	Tienda médica o farmacia	Cuando he tomado todos los antibióticos según las indicaciones	Falso	Falso	Infección de la piel o de la herida, Infección de la vejiga o infección del tracto urinario (ITU), Sarampión, Gonorrea, Dolor de garganta	Bacterias resistentes a los antibóticos						Doctor o enfemera	Verdadero	Verdadero	Verdadero	Verdadero	Falso	Falso	Verdadero	Verdadero	No lo sé	Totalmente de acuerdo	Totalmente de acuerdo	Totalmente de acuerdo	Totalmente de acuerdo	Totalmente de acuerdo	Ni de acuerdo ni en desacuerdo	Totalmente de acuerdo	Totalmente de acuerdo	Totalmente de acuerdo	Ni de acuerdo ni en desacuerdo	Totalmente de acuerdo	Ni de acuerdo ni en desacuerdo	Totalmente de acuerdo	Totalmente de acuerdo
324	25 años o más	Femenino	SOCIAL SCIENCE	En los últimos 6 meses	No	Sí, recibí consejos sobre cómo tomarlos (p. ej. con comida, durante 7 días)	Tienda médica o farmacia	Cuando he tomado todos los antibióticos según las indicaciones	Falso	No lo sé	Fiebre	Resitencia Antimicrobiana			Doctor o enfemera				No lo sé	No lo sé	No lo sé	No lo sé	No lo sé	No lo sé	No lo sé	No lo sé	No lo sé	Ni de acuerdo ni en desacuerdo	Ni de acuerdo ni en desacuerdo	Ni de acuerdo ni en desacuerdo	Ni de acuerdo ni en desacuerdo	Ni de acuerdo ni en desacuerdo	Ni de acuerdo ni en desacuerdo	Ni de acuerdo ni en desacuerdo	Ni de acuerdo ni en desacuerdo	Ni de acuerdo ni en desacuerdo	Ni de acuerdo ni en desacuerdo	Ni de acuerdo ni en desacuerdo	Ni de acuerdo ni en desacuerdo	Ni de acuerdo ni en desacuerdo	Ni de acuerdo ni en desacuerdo
325	Entre 19 y 21 años	Masculino	SOCIAL SCIENCE	En el último mes	Sí	Sí, recibí consejos sobre cómo tomarlos (p. ej. con comida, durante 7 días)	Tienda médica o farmacia	Cuando he tomado todos los antibióticos según las indicaciones	Falso	Falso	Infección de la vejiga o infección del tracto urinario (ITU), Infección de la piel o de la herida	Resistencia a los antibióticos	Docente o investigador						Verdadero	Verdadero	Verdadero	Verdadero	Falso	Verdadero	Verdadero	Verdadero	Falso	Totalmente de acuerdo	Totalmente de acuerdo	Totalmente de acuerdo	Totalmente de acuerdo	Totalmente de acuerdo	Totalmente de acuerdo	Totalmente de acuerdo	Totalmente de acuerdo	Un poco de acuerdo	Ni de acuerdo ni en desacuerdo	Totalmente de acuerdo	Un poco de acuerdo	Totalmente de acuerdo	Totalmente de acuerdo
326	18 años o menos	Femenino	SOCIAL SCIENCE	En los últimos 6 meses	Sí	Sí, recibí consejos sobre cómo tomarlos (p. ej. con comida, durante 7 días)	Tienda médica o farmacia	Cuando he tomado todos los antibióticos según las indicaciones	Falso	Verdadero	Dolor de garganta, Infección de la vejiga o infección del tracto urinario (ITU), Infección de la piel o de la herida, Diarrea, Dolor de cabeza, Dolores en el cuerpo, Fiebre, Resfrío y gripe	No he oído							No lo sé	No lo sé	Verdadero	No lo sé	No lo sé	No lo sé	No lo sé	Verdadero	No lo sé	Totalmente de acuerdo	Totalmente de acuerdo	Un poco de acuerdo	Totalmente de acuerdo	Totalmente de acuerdo	Totalmente de acuerdo	Totalmente de acuerdo	Totalmente de acuerdo	Un poco de acuerdo	Un poco de acuerdo	Totalmente de acuerdo	Un poco de acuerdo	Totalmente de acuerdo	Totalmente de acuerdo
327	Entre 19 y 21 años	Masculino	SOCIAL SCIENCE	En los últimos 6 meses	Sí	Sí, recibí consejos sobre cómo tomarlos (p. ej. con comida, durante 7 días)	Tienda médica o farmacia	Cuando he tomado todos los antibióticos según las indicaciones	No lo sé	Verdadero	Fiebre, Dolores en el cuerpo, Dolor de garganta, Infección de la piel o de la herida, Resfrío y gripe, Diarrea, Dolor de cabeza	Resistencia a los antibióticos	Doctor o enfemera, Docente o investigador, Medios de comunicación (periódicos, TV, radio)						Verdadero	Verdadero	Verdadero	Verdadero	Falso	Falso	Verdadero	Falso	No lo sé	Totalmente de acuerdo	Ni de acuerdo ni en desacuerdo	Ni de acuerdo ni en desacuerdo	Totalmente de acuerdo	Totalmente de acuerdo	Totalmente de acuerdo	Un poco de acuerdo	Un poco de acuerdo	Un poco en desacuerdo	Un poco de acuerdo	Totalmente de acuerdo	Ni de acuerdo ni en desacuerdo	Un poco de acuerdo	Un poco de acuerdo
328	25 años o más	Femenino	SOCIAL SCIENCE	En los últimos 6 meses	Sí	Sí, recibí consejos sobre cómo tomarlos (p. ej. con comida, durante 7 días)	Tienda médica o farmacia	Cuando he tomado todos los antibióticos según las indicaciones	Falso	Verdadero	Infección de la piel o de la herida, Infección de la vejiga o infección del tracto urinario (ITU), Dolor de garganta, Fiebre, Resfrío y gripe	Resistencia a los antibióticos	Doctor o enfemera, Docente o investigador						Verdadero	Falso	Falso	Verdadero	Falso	Falso	Falso	Verdadero	Verdadero	Totalmente de acuerdo	Un poco de acuerdo	Totalmente de acuerdo	Totalmente de acuerdo	Totalmente de acuerdo	Un poco de acuerdo	Totalmente de acuerdo	Totalmente de acuerdo	Totalmente de acuerdo	Totalmente de acuerdo	Totalmente de acuerdo	Ni de acuerdo ni en desacuerdo	Totalmente de acuerdo	Un poco de acuerdo
329	25 años o más	Femenino	SOCIAL SCIENCE	En el último mes	No	Sí, recibí consejos sobre cómo tomarlos (p. ej. con comida, durante 7 días)	Tienda médica o farmacia	Cuando he tomado todos los antibióticos según las indicaciones	Falso	Verdadero	Fiebre, Infección de la vejiga o infección del tracto urinario (ITU), Diarrea, Resfrío y gripe, Dolor de cabeza, Dolor de garganta	Resistencia a las medicinas					Doctor o enfemera, Miembro de familia o amigo (incluye medios sociales)		Verdadero	Verdadero	Verdadero	Verdadero	Falso	No lo sé	Falso	No lo sé	No lo sé	Un poco de acuerdo	Totalmente de acuerdo	Totalmente de acuerdo	Totalmente de acuerdo	Totalmente de acuerdo	Totalmente de acuerdo	Un poco de acuerdo	Un poco de acuerdo	Totalmente de acuerdo	Un poco en desacuerdo	Totalmente de acuerdo	Un poco de acuerdo	Totalmente de acuerdo	Un poco de acuerdo
330	Entre 19 y 21 años	Masculino	SOCIAL SCIENCE	En el último mes	Sí	Sí, recibí consejos sobre cómo tomarlos (p. ej. con comida, durante 7 días)	Tienda médica o farmacia	Cuando me sienta mejor	Verdadero	Verdadero	Fiebre, Diarrea, Dolor de garganta, Dolor de cabeza, Resfrío y gripe, Infección de la piel o de la herida, Dolores en el cuerpo	Resistencia a los antibióticos	No puedo recordar						Falso	Verdadero	Falso	Falso	Verdadero	Verdadero	Verdadero	Verdadero	No lo sé	Totalmente de acuerdo	Totalmente de acuerdo	Ni de acuerdo ni en desacuerdo	Totalmente de acuerdo	Totalmente de acuerdo	Totalmente de acuerdo	Totalmente de acuerdo	Un poco de acuerdo	Un poco de acuerdo	Totalmente de acuerdo	Totalmente de acuerdo	Totalmente de acuerdo	Totalmente de acuerdo	Un poco de acuerdo
331	Entre 19 y 21 años	Femenino	SOCIAL SCIENCE	En los últimos 6 meses	Sí	Sí, recibí consejos sobre cómo tomarlos (p. ej. con comida, durante 7 días)	Tienda médica o farmacia	Cuando me sienta mejor	No lo sé	No lo sé	Fiebre, Dolor de garganta, Infección de la vejiga o infección del tracto urinario (ITU), Infección de la piel o de la herida	Resistencia a las medicinas					Doctor o enfemera, Miembro de familia o amigo (incluye medios sociales)		Verdadero	No lo sé	Verdadero	Verdadero	Falso	Falso	No lo sé	Verdadero	No lo sé	Totalmente de acuerdo	Ni de acuerdo ni en desacuerdo	Ni de acuerdo ni en desacuerdo	Totalmente de acuerdo	Totalmente de acuerdo	Totalmente de acuerdo	Totalmente de acuerdo	Totalmente de acuerdo	Ni de acuerdo ni en desacuerdo	Totalmente de acuerdo	Totalmente de acuerdo	Totalmente de acuerdo	Totalmente de acuerdo	Ni de acuerdo ni en desacuerdo
332	18 años o menos	Femenino	SOCIAL SCIENCE	En los últimos 6 meses	No	Sí, recibí consejos sobre cómo tomarlos (p. ej. con comida, durante 7 días)	Tienda médica o farmacia	Cuando he tomado todos los antibióticos según las indicaciones	Falso	Verdadero	Resfrío y gripe, Dolor de garganta, Diarrea, Dolor de cabeza, Fiebre, Dolores en el cuerpo	No he oído							Verdadero	Verdadero	Verdadero	Verdadero	Falso	Falso	Falso	Verdadero	No lo sé	Un poco de acuerdo	Totalmente de acuerdo	Ni de acuerdo ni en desacuerdo	Totalmente de acuerdo	Totalmente de acuerdo	Totalmente de acuerdo	Totalmente de acuerdo	Un poco de acuerdo	Ni de acuerdo ni en desacuerdo	Un poco de acuerdo	Totalmente de acuerdo	Un poco de acuerdo	Totalmente de acuerdo	Un poco de acuerdo
333	Entre 22 y 24 años	Masculino	APPLIED SCIENCE	En el último mes	No	Sí, recibí consejos sobre cómo tomarlos (p. ej. con comida, durante 7 días)	Tienda médica o farmacia	Cuando he tomado todos los antibióticos según las indicaciones	Falso	Falso	Fiebre, Infección de la vejiga o infección del tracto urinario (ITU), Infección de la piel o de la herida, Dolor de garganta, Malaria, Gonorrea	RAM o AMR				Docente o investigador, Medios de comunicación (periódicos, TV, radio), REVISTAS MEDICAS			Falso	Verdadero	Verdadero	Verdadero	Falso	Falso	Verdadero	Verdadero	No lo sé	Totalmente de acuerdo	Totalmente de acuerdo	Totalmente de acuerdo	Totalmente de acuerdo	Totalmente de acuerdo	Totalmente de acuerdo	Totalmente de acuerdo	Totalmente de acuerdo	Un poco de acuerdo	Totalmente en desacuerdo	Totalmente de acuerdo	Un poco en desacuerdo	Totalmente de acuerdo	Totalmente de acuerdo
334	18 años o menos	Masculino	APPLIED SCIENCE	No puedo recordar	Sí	Sí, recibí consejos sobre cómo tomarlos (p. ej. con comida, durante 7 días)	Tienda médica o farmacia	Cuando he tomado todos los antibióticos según las indicaciones	Falso	Falso	Infección de la vejiga o infección del tracto urinario (ITU), Infección de la piel o de la herida, Diarrea, Resfrío y gripe, Dolor de garganta, Fiebre, Dolores en el cuerpo	No he oído							Verdadero	Verdadero	Falso	No lo sé	Falso	Verdadero	No lo sé	No lo sé	Verdadero	Totalmente de acuerdo	Totalmente de acuerdo	Totalmente de acuerdo	Totalmente de acuerdo	Totalmente de acuerdo	Totalmente de acuerdo	Totalmente de acuerdo	Totalmente de acuerdo	Un poco de acuerdo	Un poco de acuerdo	Un poco de acuerdo	Un poco de acuerdo	Un poco de acuerdo	Un poco de acuerdo
335	Entre 19 y 21 años	Femenino	APPLIED SCIENCE	En los últimos 6 meses	Sí	No	Tienda médica o farmacia	Cuando he tomado todos los antibióticos según las indicaciones	Falso	Falso	Gonorrea, Infección de la piel o de la herida, Diarrea, Resfrío y gripe, Infección de la vejiga o infección del tracto urinario (ITU)	Bacterias resistentes a los antibóticos						Docente o investigador, Medios de comunicación (periódicos, TV, radio), Redes sociales	Verdadero	Verdadero	Verdadero	Verdadero	No lo sé	Falso	No lo sé	Verdadero	No lo sé	Totalmente de acuerdo	Ni de acuerdo ni en desacuerdo	Totalmente de acuerdo	Totalmente de acuerdo	Totalmente de acuerdo	Totalmente de acuerdo	Un poco de acuerdo	Ni de acuerdo ni en desacuerdo	Ni de acuerdo ni en desacuerdo	Un poco de acuerdo	Totalmente de acuerdo	Totalmente de acuerdo	Totalmente de acuerdo	Ni de acuerdo ni en desacuerdo
336	25 años o más	Femenino	SOCIAL SCIENCE	En los últimos 6 meses	Sí	Sí, recibí consejos sobre cómo tomarlos (p. ej. con comida, durante 7 días)	Tienda médica o farmacia	Cuando he tomado todos los antibióticos según las indicaciones	Falso	Falso	Dolor de garganta, Infección de la vejiga o infección del tracto urinario (ITU), Resfrío y gripe, Diarrea, Gonorrea, Infección de la piel o de la herida	Resistencia a los antibióticos	Doctor o enfemera, Farmacéutico, Miembro de familia o amigo (incluye medios sociales), Medios de comunicación (periódicos, TV, radio)						Verdadero	Verdadero	Verdadero	Verdadero	Falso	Verdadero	Falso	Verdadero	No lo sé	Un poco de acuerdo	Totalmente de acuerdo	Totalmente de acuerdo	Totalmente de acuerdo	Totalmente de acuerdo	Totalmente de acuerdo	Totalmente de acuerdo	Totalmente de acuerdo	Un poco de acuerdo	Totalmente de acuerdo	Totalmente de acuerdo	Totalmente de acuerdo	Totalmente de acuerdo	Totalmente de acuerdo
337	18 años o menos	Masculino	SOCIAL SCIENCE	En el último mes	Sí	Sí, recibí consejos sobre cómo tomarlos (p. ej. con comida, durante 7 días)	Tienda médica o farmacia	Cuando he tomado todos los antibióticos según las indicaciones	Verdadero	No lo sé	Diarrea, Fiebre, Dolor de garganta, Resfrío y gripe, Dolor de cabeza	RAM o AMR				Doctor o enfemera, Docente o investigador, Miembro de familia o amigo (incluye medios sociales)			No lo sé	Verdadero	Falso	Verdadero	Falso	No lo sé	No lo sé	No lo sé	Verdadero	Ni de acuerdo ni en desacuerdo	Ni de acuerdo ni en desacuerdo	Ni de acuerdo ni en desacuerdo	Totalmente de acuerdo	Totalmente de acuerdo	Un poco de acuerdo	Un poco de acuerdo	Ni de acuerdo ni en desacuerdo	Ni de acuerdo ni en desacuerdo	Ni de acuerdo ni en desacuerdo	Un poco de acuerdo	Un poco de acuerdo	Un poco de acuerdo	Ni de acuerdo ni en desacuerdo
338	18 años o menos	Femenino	SOCIAL SCIENCE	En los últimos 6 meses	No	Sí, recibí consejos sobre cómo tomarlos (p. ej. con comida, durante 7 días)	Tienda médica o farmacia	Cuando he tomado todos los antibióticos según las indicaciones	Falso	Falso	VIH / SIDA, Infección de la piel o de la herida, Sarampión, Malaria	Resistencia a los antibióticos	Doctor o enfemera, Docente o investigador, Farmacéutico, Medios de comunicación (periódicos, TV, radio)						Verdadero	Verdadero	Verdadero	Verdadero	Falso	Falso	Verdadero	Verdadero	Verdadero	Totalmente de acuerdo	Totalmente de acuerdo	Totalmente de acuerdo	Totalmente de acuerdo	Totalmente de acuerdo	Totalmente de acuerdo	Totalmente de acuerdo	Ni de acuerdo ni en desacuerdo	Totalmente de acuerdo	Un poco de acuerdo	Totalmente de acuerdo	Totalmente de acuerdo	Totalmente de acuerdo	Totalmente de acuerdo
339	Entre 19 y 21 años	Masculino	SOCIAL SCIENCE	En el último año	No	No	Tienda médica o farmacia	Cuando me sienta mejor	Verdadero	Verdadero	Dolor de garganta, VIH / SIDA, Infección de la piel o de la herida, Infección de la vejiga o infección del tracto urinario (ITU), Diarrea, Gonorrea	Bacterias resistentes a los antibóticos						No puedo recordar	No lo sé	Verdadero	Falso	Verdadero	Verdadero	Falso	No lo sé	Falso	Verdadero	Un poco de acuerdo	Totalmente de acuerdo	Un poco de acuerdo	Totalmente de acuerdo	Totalmente de acuerdo	Totalmente de acuerdo	Un poco de acuerdo	Totalmente de acuerdo	Un poco de acuerdo	Totalmente de acuerdo	Totalmente de acuerdo	Ni de acuerdo ni en desacuerdo	Un poco de acuerdo	Ni de acuerdo ni en desacuerdo
340	25 años o más	Femenino	SOCIAL SCIENCE	En el último mes	No	No	Los tenía guardados de una vez anterior	Cuando he tomado todos los antibióticos según las indicaciones	Falso	Verdadero	Fiebre, Diarrea, Infección de la piel o de la herida, Gonorrea	Resistencia a los antibióticos	Doctor o enfemera, Miembro de familia o amigo (incluye medios sociales)						Verdadero	No lo sé	Verdadero	Verdadero	Falso	Verdadero	No lo sé	No lo sé	No lo sé	Totalmente de acuerdo	Un poco de acuerdo	Un poco de acuerdo	Totalmente de acuerdo	Totalmente de acuerdo	Totalmente de acuerdo	Totalmente de acuerdo	Totalmente de acuerdo	Ni de acuerdo ni en desacuerdo	Totalmente de acuerdo	Totalmente de acuerdo	Ni de acuerdo ni en desacuerdo	Totalmente de acuerdo	Totalmente de acuerdo
341	25 años o más	Femenino	SOCIAL SCIENCE	En el último mes	Sí	Sí, recibí consejos sobre cómo tomarlos (p. ej. con comida, durante 7 días)	Tienda médica o farmacia	Cuando me sienta mejor	Verdadero	Verdadero	Dolor de cabeza, Diarrea, Fiebre, Resfrío y gripe, Dolor de garganta	Bacterias resistentes a los antibóticos						Miembro de familia o amigo (incluye medios sociales)	Verdadero	Verdadero	Verdadero	Verdadero	Falso	Verdadero	No lo sé	Verdadero	No lo sé	Totalmente de acuerdo	Ni de acuerdo ni en desacuerdo	Totalmente de acuerdo	Totalmente de acuerdo	Totalmente de acuerdo	Totalmente de acuerdo	Totalmente de acuerdo	Ni de acuerdo ni en desacuerdo	Un poco de acuerdo	Ni de acuerdo ni en desacuerdo	Totalmente de acuerdo	Ni de acuerdo ni en desacuerdo	Totalmente de acuerdo	Totalmente de acuerdo
342	Entre 19 y 21 años	Femenino	SOCIAL SCIENCE	En el último mes	No	No	Los tenía guardados de una vez anterior	Cuando me sienta mejor	Falso	Falso	Dolor de garganta, Diarrea, Fiebre, Dolor de cabeza, Dolores en el cuerpo, Resfrío y gripe	Resistencia a los antibióticos	Miembro de familia o amigo (incluye medios sociales)						Falso	Verdadero	Verdadero	Verdadero	Falso	Falso	No lo sé	Verdadero	Verdadero	Totalmente de acuerdo	Totalmente de acuerdo	Totalmente de acuerdo	Totalmente de acuerdo	Totalmente de acuerdo	Totalmente de acuerdo	Totalmente de acuerdo	Totalmente de acuerdo	Totalmente de acuerdo	Totalmente de acuerdo	Totalmente de acuerdo	Totalmente de acuerdo	Totalmente de acuerdo	Totalmente de acuerdo
343	18 años o menos	Femenino	APPLIED SCIENCE	En el último mes	No	Sí, recibí consejos sobre cómo tomarlos (p. ej. con comida, durante 7 días)	Tienda médica o farmacia	Cuando he tomado todos los antibióticos según las indicaciones	Falso	Falso	Dolor de cabeza, Resfrío y gripe, Fiebre, Dolor de garganta, Diarrea, Dolores en el cuerpo	Resistencia a los antibióticos	Doctor o enfemera, Docente o investigador, Miembro de familia o amigo (incluye medios sociales)						Verdadero	Verdadero	Verdadero	Falso	Falso	Falso	No lo sé	Verdadero	No lo sé	Totalmente de acuerdo	Un poco en desacuerdo	Totalmente de acuerdo	Totalmente de acuerdo	Totalmente de acuerdo	Totalmente de acuerdo	Ni de acuerdo ni en desacuerdo	Ni de acuerdo ni en desacuerdo	Un poco en desacuerdo	Un poco de acuerdo	Totalmente de acuerdo	Ni de acuerdo ni en desacuerdo	Totalmente de acuerdo	Ni de acuerdo ni en desacuerdo
344	Entre 19 y 21 años	Femenino	APPLIED SCIENCE	En los últimos 6 meses	Sí	Sí, recibí consejos sobre cómo tomarlos (p. ej. con comida, durante 7 días)	Tienda médica o farmacia	Cuando he tomado todos los antibióticos según las indicaciones	Falso	No lo sé	Malaria, Gonorrea, Infección de la vejiga o infección del tracto urinario (ITU), Infección de la piel o de la herida	Bacterias resistentes a los antibóticos						Investigué acerca del tema para un trabajo de la universidad	Falso	Verdadero	Verdadero	Verdadero	Falso	Falso	Verdadero	Verdadero	Verdadero	Totalmente de acuerdo	Totalmente de acuerdo	Totalmente de acuerdo	Totalmente de acuerdo	Totalmente de acuerdo	Totalmente de acuerdo	Totalmente de acuerdo	Totalmente de acuerdo	Totalmente de acuerdo	Un poco de acuerdo	Totalmente de acuerdo	Un poco de acuerdo	Totalmente de acuerdo	Un poco de acuerdo
345	25 años o más	Femenino	SOCIAL SCIENCE	En los últimos 6 meses	Sí	Sí, recibí consejos sobre cómo tomarlos (p. ej. con comida, durante 7 días)	Tienda médica o farmacia	Cuando he tomado todos los antibióticos según las indicaciones	Falso	Verdadero	Infección de la vejiga o infección del tracto urinario (ITU), Gonorrea, VIH / SIDA, Dolor de cabeza, Infección de la piel o de la herida, Dolor de garganta, Diarrea	Resistencia a los antibióticos	Doctor o enfemera						Verdadero	Verdadero	No lo sé	Verdadero	Falso	Verdadero	Falso	No lo sé	Verdadero	Totalmente de acuerdo	Totalmente de acuerdo	Totalmente de acuerdo	Un poco de acuerdo	Totalmente de acuerdo	Totalmente de acuerdo	Totalmente de acuerdo	Un poco de acuerdo	Totalmente de acuerdo	Totalmente de acuerdo	Totalmente de acuerdo	Totalmente de acuerdo	Totalmente de acuerdo	Un poco de acuerdo
346	Entre 22 y 24 años	Femenino	SOCIAL SCIENCE	En los últimos 6 meses	No	Sí, recibí consejos sobre cómo tomarlos (p. ej. con comida, durante 7 días)	Tienda médica o farmacia	Cuando he tomado todos los antibióticos según las indicaciones	Falso	Falso	Sarampión, Malaria, Gonorrea, Infección de la piel o de la herida, VIH / SIDA, Infección de la vejiga o infección del tracto urinario (ITU)	Bacterias resistentes a los antibóticos						Medios de comunicación (periódicos, TV, radio)	Verdadero	Verdadero	Verdadero	Verdadero	Falso	No lo sé	Falso	Verdadero	Verdadero	Totalmente de acuerdo	Totalmente de acuerdo	Totalmente de acuerdo	Totalmente de acuerdo	Totalmente de acuerdo	Totalmente de acuerdo	Un poco de acuerdo	Ni de acuerdo ni en desacuerdo	Ni de acuerdo ni en desacuerdo	Un poco de acuerdo	Totalmente de acuerdo	Ni de acuerdo ni en desacuerdo	Un poco de acuerdo	Ni de acuerdo ni en desacuerdo
347	25 años o más	Femenino	SOCIAL SCIENCE	No puedo recordar	No	Sí, recibí consejos sobre cómo tomarlos (p. ej. con comida, durante 7 días)	Tienda médica o farmacia	Cuando me sienta mejor	Falso	Falso	Resfrío y gripe, Dolores en el cuerpo, Dolor de garganta, Dolor de cabeza, Diarrea, Fiebre	No he oído							No lo sé	Verdadero	Verdadero	Verdadero	Falso	No lo sé	No lo sé	Verdadero	No lo sé	Totalmente de acuerdo	Un poco de acuerdo	Totalmente de acuerdo	Totalmente de acuerdo	Totalmente de acuerdo	Totalmente de acuerdo	Totalmente de acuerdo	Un poco de acuerdo	Un poco de acuerdo	Un poco de acuerdo	Un poco de acuerdo	Un poco de acuerdo	Totalmente de acuerdo	Un poco de acuerdo
348	Entre 19 y 21 años	Masculino	SOCIAL SCIENCE	En el último mes	Sí	Sí, recibí consejos sobre cómo tomarlos (p. ej. con comida, durante 7 días)	Tienda médica o farmacia	Cuando he tomado todos los antibióticos según las indicaciones	Verdadero	Verdadero	Infección de la vejiga o infección del tracto urinario (ITU), Fiebre, Diarrea	No he oído							Verdadero	No lo sé	Verdadero	Verdadero	Falso	Falso	Falso	Verdadero	No lo sé	Totalmente de acuerdo	Totalmente de acuerdo	Totalmente de acuerdo	Totalmente de acuerdo	Totalmente de acuerdo	Totalmente de acuerdo	Totalmente de acuerdo	Un poco de acuerdo	Un poco en desacuerdo	Totalmente de acuerdo	Totalmente de acuerdo	Totalmente de acuerdo	Totalmente de acuerdo	Totalmente de acuerdo
349	18 años o menos	Masculino	APPLIED SCIENCE	No puedo recordar	No	Sí, recibí consejos sobre cómo tomarlos (p. ej. con comida, durante 7 días)	Tienda médica o farmacia	Cuando he tomado todos los antibióticos según las indicaciones	Falso	Falso	Infección de la piel o de la herida, Gonorrea, Infección de la vejiga o infección del tracto urinario (ITU), Malaria, Sarampión	Bacterias resistentes a los antibóticos						Doctor o enfemera, Docente o investigador, Medios de comunicación (periódicos, TV, radio)	Falso	Verdadero	Falso	Verdadero	Falso	Falso	Verdadero	Verdadero	Verdadero	Totalmente de acuerdo	Totalmente de acuerdo	Totalmente de acuerdo	Un poco de acuerdo	Totalmente de acuerdo	Totalmente de acuerdo	Un poco en desacuerdo	Un poco de acuerdo	Un poco de acuerdo	Ni de acuerdo ni en desacuerdo	Un poco de acuerdo	Ni de acuerdo ni en desacuerdo	Un poco de acuerdo	Un poco en desacuerdo
350	25 años o más	Femenino	SOCIAL SCIENCE	No puedo recordar	Sí	No puedo recordar	Tienda médica o farmacia	Cuando he tomado todos los antibióticos según las indicaciones	Falso	Falso	Infección de la piel o de la herida, Infección de la vejiga o infección del tracto urinario (ITU)	Bacterias resistentes a los antibóticos						Doctor o enfemera,	Verdadero	No lo sé	Verdadero	Verdadero	Falso	Falso	No lo sé	No lo sé	No lo sé	Totalmente de acuerdo	Ni de acuerdo ni en desacuerdo	Un poco de acuerdo	Totalmente de acuerdo	Totalmente de acuerdo	Totalmente de acuerdo	Ni de acuerdo ni en desacuerdo	Ni de acuerdo ni en desacuerdo	Un poco en desacuerdo	Totalmente de acuerdo	Totalmente de acuerdo	Un poco de acuerdo	Totalmente de acuerdo	Totalmente de acuerdo
351	Entre 19 y 21 años	Femenino	SOCIAL SCIENCE	En los últimos 6 meses	Sí	Sí, recibí consejos sobre cómo tomarlos (p. ej. con comida, durante 7 días)	Tienda médica o farmacia	Cuando he tomado todos los antibióticos según las indicaciones	Falso	Falso	Diarrea, Fiebre, Gonorrea, Infección de la piel o de la herida	Resistencia a los antibióticos	Doctor o enfemera, Docente o investigador, Farmacéutico						Verdadero	Verdadero	Verdadero	Verdadero	Verdadero	Verdadero	Verdadero	Verdadero	Verdadero	Totalmente de acuerdo	Totalmente de acuerdo	Totalmente de acuerdo	Totalmente de acuerdo	Totalmente de acuerdo	Totalmente de acuerdo	Totalmente de acuerdo	Totalmente de acuerdo	Totalmente de acuerdo	Totalmente de acuerdo	Totalmente de acuerdo	Totalmente de acuerdo	Totalmente de acuerdo	Totalmente de acuerdo
352	Entre 19 y 21 años	Femenino	SOCIAL SCIENCE	En el último mes	Sí	Sí, recibí consejos sobre cómo tomarlos (p. ej. con comida, durante 7 días)	Tienda médica o farmacia	Cuando he tomado todos los antibióticos según las indicaciones	Falso	Falso	Infección de la piel o de la herida, Gonorrea, Infección de la vejiga o infección del tracto urinario (ITU)	Resistencia a los antibióticos	Doctor o enfemera, Docente o investigador, Campañas específicas						Verdadero	Verdadero	Verdadero	Verdadero	Falso	No lo sé	Falso	Verdadero	No lo sé	Totalmente de acuerdo	Un poco de acuerdo	Totalmente de acuerdo	Totalmente de acuerdo	Totalmente de acuerdo	Totalmente de acuerdo	Ni de acuerdo ni en desacuerdo	Totalmente de acuerdo	Totalmente de acuerdo	Un poco en desacuerdo	Totalmente de acuerdo	Totalmente de acuerdo	Totalmente de acuerdo	Un poco de acuerdo
353	Entre 19 y 21 años	Masculino	SOCIAL SCIENCE	Hace más de un año	Sí	Sí, recibí consejos sobre cómo tomarlos (p. ej. con comida, durante 7 días)	Tienda médica o farmacia	Cuando he tomado todos los antibióticos según las indicaciones	Verdadero	Falso	Infección de la vejiga o infección del tracto urinario (ITU), Dolor de garganta	Resistencia a los antibióticos	Doctor o enfemera, Docente o investigador, Miembro de familia o amigo (incluye medios sociales)						Verdadero	Verdadero	Verdadero	Verdadero	Falso	Falso	No lo sé	Verdadero	Verdadero	Totalmente de acuerdo	Totalmente de acuerdo	Totalmente de acuerdo	Totalmente de acuerdo	Totalmente de acuerdo	Totalmente de acuerdo	Un poco de acuerdo	Un poco de acuerdo	Un poco de acuerdo	Ni de acuerdo ni en desacuerdo	Totalmente de acuerdo	Totalmente en desacuerdo	Totalmente de acuerdo	Totalmente en desacuerdo
354	25 años o más	Masculino	SOCIAL SCIENCE	En el último mes	Sí	Sí, recibí consejos sobre cómo tomarlos (p. ej. con comida, durante 7 días)	Tienda médica o farmacia	Cuando he tomado todos los antibióticos según las indicaciones	Verdadero	Falso	Dolor de garganta, Fiebre, Dolores en el cuerpo, VIH / SIDA, Dolor de cabeza, Infección de la piel o de la herida, Infección de la vejiga o infección del tracto urinario (ITU), Diarrea, Gonorrea	Bacterias resistentes a los antibóticos						Doctor o enfemera, Miembro de familia o amigo (incluye medios sociales)	Verdadero	Verdadero	Falso	Verdadero	Falso	Falso	No lo sé	Verdadero	Verdadero	Totalmente de acuerdo	Totalmente de acuerdo	Totalmente de acuerdo	Totalmente de acuerdo	Totalmente de acuerdo	Totalmente de acuerdo	Totalmente de acuerdo	Totalmente de acuerdo	Totalmente de acuerdo	Totalmente de acuerdo	Totalmente de acuerdo	Totalmente de acuerdo	Totalmente de acuerdo	Totalmente de acuerdo
355	25 años o más	Femenino	SOCIAL SCIENCE	En el último mes	Sí	Sí, recibí consejos sobre cómo tomarlos (p. ej. con comida, durante 7 días)	Tienda médica o farmacia	Cuando me sienta mejor	Verdadero	Verdadero	Dolor de garganta, Diarrea, Fiebre, Dolores en el cuerpo	Bacterias resistentes a los antibóticos						Doctor o enfemera	Verdadero	Verdadero	Verdadero	Verdadero	Falso	Falso	No lo sé	Verdadero	No lo sé	Totalmente de acuerdo	Un poco de acuerdo	Ni de acuerdo ni en desacuerdo	Totalmente de acuerdo	Totalmente de acuerdo	Totalmente de acuerdo	Totalmente de acuerdo	Totalmente de acuerdo	Totalmente de acuerdo	Totalmente de acuerdo	Totalmente de acuerdo	Un poco de acuerdo	Totalmente de acuerdo	Ni de acuerdo ni en desacuerdo
356	25 años o más	Femenino	APPLIED SCIENCE	En el último mes	Sí	Sí, recibí consejos sobre cómo tomarlos (p. ej. con comida, durante 7 días)	Tienda médica o farmacia	Cuando he tomado todos los antibióticos según las indicaciones	Falso	Verdadero	Infección de la vejiga o infección del tracto urinario (ITU), Infección de la piel o de la herida, Dolor de garganta, Resfrío y gripe, Gonorrea, Diarrea	Bacterias resistentes a los antibóticos						Doctor o enfemera	Verdadero	Verdadero	Verdadero	Verdadero	Falso	Falso	Falso	Verdadero	Verdadero	Totalmente de acuerdo	Un poco de acuerdo	Totalmente de acuerdo	Totalmente de acuerdo	Totalmente de acuerdo	Totalmente de acuerdo	Totalmente de acuerdo	Totalmente de acuerdo	Totalmente de acuerdo	Un poco de acuerdo	Totalmente de acuerdo	Un poco en desacuerdo	Totalmente de acuerdo	Totalmente de acuerdo
357	25 años o más	Femenino	APPLIED SCIENCE	En el último mes	Sí	Sí, recibí consejos sobre cómo tomarlos (p. ej. con comida, durante 7 días)	Tienda médica o farmacia	Cuando he tomado todos los antibióticos según las indicaciones	Falso	Falso	Infección de la vejiga o infección del tracto urinario (ITU), Infección de la piel o de la herida	Resistencia a los antibióticos	Docente o investigador						Verdadero	Verdadero	Verdadero	Verdadero	Falso	Verdadero	Falso	Verdadero	Verdadero	Totalmente de acuerdo	Ni de acuerdo ni en desacuerdo	Totalmente de acuerdo	Totalmente de acuerdo	Totalmente de acuerdo	Totalmente de acuerdo	Totalmente de acuerdo	Totalmente de acuerdo	Totalmente de acuerdo	Totalmente de acuerdo	Totalmente de acuerdo	Un poco de acuerdo	Totalmente de acuerdo	Totalmente de acuerdo
358	Entre 22 y 24 años	Femenino	APPLIED SCIENCE	En los últimos 6 meses	Sí	Sí, recibí consejos sobre cómo tomarlos (p. ej. con comida, durante 7 días)	Tienda médica o farmacia	Cuando he tomado todos los antibióticos según las indicaciones	Falso	Falso	Gonorrea, Infección de la piel o de la herida, Infección de la vejiga o infección del tracto urinario (ITU)	Bacterias resistentes a los antibóticos						Doctor o enfemera	Verdadero	Falso	Falso	Verdadero	Falso	Verdadero	Falso	No lo sé	No lo sé	Ni de acuerdo ni en desacuerdo	Un poco de acuerdo	Totalmente de acuerdo	Totalmente de acuerdo	Ni de acuerdo ni en desacuerdo	Ni de acuerdo ni en desacuerdo	Totalmente en desacuerdo	Un poco de acuerdo	Un poco de acuerdo	Totalmente de acuerdo	Un poco de acuerdo	Un poco en desacuerdo	Totalmente de acuerdo	Ni de acuerdo ni en desacuerdo
359	25 años o más	Femenino	APPLIED SCIENCE	En el último mes	Sí	No	Tienda médica o farmacia	Cuando he tomado todos los antibióticos según las indicaciones	Falso	Verdadero	Diarrea, Fiebre, Dolores en el cuerpo, Dolor de cabeza, Dolor de garganta	Resitencia Antimicrobiana			Doctor o enfemera				Verdadero	Verdadero	Verdadero	Falso	Falso	Verdadero	Falso	Falso	Falso	Un poco de acuerdo	Un poco de acuerdo	Un poco de acuerdo	Totalmente de acuerdo	Totalmente de acuerdo	Totalmente de acuerdo	Totalmente de acuerdo	Totalmente de acuerdo	Totalmente de acuerdo	Un poco de acuerdo	Totalmente de acuerdo	Un poco de acuerdo	Totalmente de acuerdo	Totalmente de acuerdo
360	Entre 19 y 21 años	Masculino	APPLIED SCIENCE	En el último año	No	Sí, recibí consejos sobre cómo tomarlos (p. ej. con comida, durante 7 días)	Tienda médica o farmacia	Cuando he tomado todos los antibióticos según las indicaciones	Falso	Falso	Infección de la vejiga o infección del tracto urinario (ITU)	Bacterias resistentes a los antibóticos						Docente o investigador	Falso	Verdadero	Verdadero	Verdadero	Falso	Verdadero	Verdadero	Verdadero	No lo sé	Totalmente de acuerdo	Totalmente de acuerdo	Totalmente de acuerdo	Totalmente de acuerdo	Totalmente de acuerdo	Totalmente de acuerdo	Ni de acuerdo ni en desacuerdo	Un poco de acuerdo	Un poco de acuerdo	Ni de acuerdo ni en desacuerdo	Totalmente de acuerdo	Ni de acuerdo ni en desacuerdo	Totalmente de acuerdo	Un poco de acuerdo
361	Entre 22 y 24 años	Masculino	APPLIED SCIENCE	En los últimos 6 meses	No	Sí, recibí consejos sobre cómo tomarlos (p. ej. con comida, durante 7 días)	Tienda médica o farmacia	Cuando he tomado todos los antibióticos según las indicaciones	Falso	Falso	Infección de la piel o de la herida, Dolor de garganta, Infección de la vejiga o infección del tracto urinario (ITU)	Resitencia Antimicrobiana			Doctor o enfemera, Docente o investigador, Farmacéutico				Verdadero	Verdadero	Verdadero	Verdadero	Falso	Falso	Verdadero	Verdadero	No lo sé	Totalmente de acuerdo	Ni de acuerdo ni en desacuerdo	Un poco en desacuerdo	Totalmente de acuerdo	Totalmente de acuerdo	Totalmente de acuerdo	Totalmente de acuerdo	Totalmente de acuerdo	Totalmente de acuerdo	Totalmente de acuerdo	Totalmente de acuerdo	Totalmente de acuerdo	Totalmente de acuerdo	Totalmente de acuerdo
362	Entre 19 y 21 años	Femenino	SOCIAL SCIENCE	En los últimos 6 meses	No	No	Tienda médica o farmacia	Cuando he tomado todos los antibióticos según las indicaciones	Falso	Falso	Dolor de cabeza, Dolor de garganta, Fiebre, Infección de la vejiga o infección del tracto urinario (ITU), Diarrea, Resfrío y gripe	Resistencia a los antibióticos	Doctor o enfemera						Verdadero	Verdadero	Verdadero	Verdadero	No lo sé	Falso	No lo sé	Verdadero	No lo sé	Totalmente de acuerdo	Totalmente de acuerdo	Totalmente de acuerdo	Totalmente de acuerdo	Totalmente de acuerdo	Totalmente de acuerdo	Totalmente de acuerdo	Totalmente en desacuerdo	Totalmente de acuerdo	Ni de acuerdo ni en desacuerdo	Totalmente de acuerdo	Totalmente de acuerdo	Totalmente de acuerdo	Totalmente en desacuerdo
363	Entre 19 y 21 años	Femenino	SOCIAL SCIENCE	En el último mes	No	No	Tienda médica o farmacia	No lo sé	No lo sé	Verdadero	Dolor de cabeza, Infección de la piel o de la herida, Resfrío y gripe, Dolores en el cuerpo	No he oído							No lo sé	No lo sé	Verdadero	Verdadero	Falso	No lo sé	No lo sé	Verdadero	Falso	Totalmente en desacuerdo	Totalmente de acuerdo	Un poco en desacuerdo	Totalmente de acuerdo	Totalmente de acuerdo	Totalmente de acuerdo	Un poco en desacuerdo	Un poco en desacuerdo	Ni de acuerdo ni en desacuerdo	Un poco en desacuerdo	Un poco de acuerdo	Ni de acuerdo ni en desacuerdo	Totalmente de acuerdo	Ni de acuerdo ni en desacuerdo
364	25 años o más	Femenino	APPLIED SCIENCE	No puedo recordar	Sí	Sí, recibí consejos sobre cómo tomarlos (p. ej. con comida, durante 7 días)	Tienda médica o farmacia	Cuando he tomado todos los antibióticos según las indicaciones	Falso	Falso	Infección de la piel o de la herida, Diarrea, Infección de la vejiga o infección del tracto urinario (ITU), Gonorrea, Fiebre, Dolor de garganta	Resistencia a los antibióticos	Doctor o enfemera, Miembro de familia o amigo (incluye medios sociales), Medios de comunicación (periódicos, TV, radio), Campañas específicas						Verdadero	Verdadero	Verdadero	Verdadero	Falso	Falso	Verdadero	Verdadero	Verdadero	Totalmente de acuerdo	Totalmente de acuerdo	Totalmente en desacuerdo	Totalmente de acuerdo	Totalmente de acuerdo	Totalmente de acuerdo	Totalmente de acuerdo	Totalmente de acuerdo	Totalmente de acuerdo	Totalmente de acuerdo	Totalmente de acuerdo	Un poco en desacuerdo	Totalmente de acuerdo	Totalmente de acuerdo
365	Entre 22 y 24 años	Femenino	APPLIED SCIENCE	En los últimos 6 meses	Sí	Sí, recibí consejos sobre cómo tomarlos (p. ej. con comida, durante 7 días)	Tienda médica o farmacia	Cuando he tomado todos los antibióticos según las indicaciones	Falso	No lo sé	Infección de la piel o de la herida, Dolores en el cuerpo, Dolor de garganta, Resfrío y gripe, Fiebre, Diarrea	Resistencia a las medicinas					Doctor o enfemera		Verdadero	No lo sé	Falso	Verdadero	Falso	Verdadero	Verdadero	No lo sé	Falso	Un poco de acuerdo	Un poco en desacuerdo	Un poco en desacuerdo	Totalmente de acuerdo	Totalmente de acuerdo	Totalmente de acuerdo	Totalmente de acuerdo	Totalmente de acuerdo	Totalmente de acuerdo	Un poco de acuerdo	Totalmente de acuerdo	Un poco en desacuerdo	Totalmente de acuerdo	Totalmente de acuerdo
366	25 años o más	Femenino	SOCIAL SCIENCE	En el último mes	No	No	Tienda médica o farmacia	Cuando he tomado todos los antibióticos según las indicaciones	Falso	Verdadero	Resfrío y gripe, Dolores en el cuerpo, Fiebre, Dolor de cabeza, Dolor de garganta	Resistencia a los antibióticos	Doctor o enfemera						Verdadero	Verdadero	Falso	Verdadero	Falso	Falso	Falso	Verdadero	Verdadero	Totalmente de acuerdo	Un poco de acuerdo	Totalmente de acuerdo	Totalmente de acuerdo	Totalmente de acuerdo	Totalmente de acuerdo	Totalmente de acuerdo	Totalmente de acuerdo	Totalmente de acuerdo	Totalmente de acuerdo	Totalmente de acuerdo	Totalmente de acuerdo	Totalmente de acuerdo	Totalmente de acuerdo
367	25 años o más	Femenino	SOCIAL SCIENCE	En el último mes	Sí	Sí, recibí consejos sobre cómo tomarlos (p. ej. con comida, durante 7 días)	Tienda médica o farmacia	Cuando he tomado todos los antibióticos según las indicaciones	Falso	Falso	Resfrío y gripe, Infección de la vejiga o infección del tracto urinario (ITU), Infección de la piel o de la herida	Bacterias resistentes a los antibóticos						Doctor o enfemera, Docente o investigador, Miembro de familia o amigo (incluye medios sociales), Medios de comunicación (periódicos, TV, radio)	Verdadero	Verdadero	Falso	Falso	Falso	Verdadero	Falso	Verdadero	Verdadero	Totalmente de acuerdo	Totalmente de acuerdo	Totalmente de acuerdo	Totalmente de acuerdo	Totalmente de acuerdo	Totalmente de acuerdo	Totalmente de acuerdo	Totalmente de acuerdo	Un poco de acuerdo	Un poco de acuerdo	Totalmente de acuerdo	Totalmente de acuerdo	Totalmente de acuerdo	Totalmente de acuerdo
368	Entre 19 y 21 años	Femenino	SOCIAL SCIENCE	En el último año	Sí	No puedo recordar	Tienda médica o farmacia	No lo sé	No lo sé	No lo sé	Infección de la vejiga o infección del tracto urinario (ITU), Dolor de garganta, Malaria, Infección de la piel o de la herida	Resistencia a las medicinas					Medios de comunicación (periódicos, TV, radio), No puedo recordar		Verdadero	No lo sé	Verdadero	No lo sé	No lo sé	Verdadero	No lo sé	No lo sé	No lo sé	Totalmente de acuerdo	Un poco de acuerdo	Totalmente en desacuerdo	Totalmente de acuerdo	Totalmente de acuerdo	Totalmente de acuerdo	Ni de acuerdo ni en desacuerdo	Ni de acuerdo ni en desacuerdo	Un poco en desacuerdo	Ni de acuerdo ni en desacuerdo	Un poco de acuerdo	Ni de acuerdo ni en desacuerdo	Un poco de acuerdo	Totalmente de acuerdo
369	25 años o más	Femenino	SOCIAL SCIENCE	En el último mes	Sí	Sí, recibí consejos sobre cómo tomarlos (p. ej. con comida, durante 7 días)	Tienda médica o farmacia	Cuando he tomado todos los antibióticos según las indicaciones	Falso	Falso	Diarrea, Dolor de cabeza, VIH / SIDA, Dolores en el cuerpo, Fiebre, Infección de la vejiga o infección del tracto urinario (ITU), Dolor de garganta, Sarampión, Resfrío y gripe, Infección de la piel o de la herida	No he oído							No lo sé	No lo sé	No lo sé	No lo sé	No lo sé	No lo sé	No lo sé	No lo sé	No lo sé	Totalmente de acuerdo	Totalmente de acuerdo	Un poco de acuerdo	Totalmente de acuerdo	Totalmente de acuerdo	Totalmente de acuerdo	Totalmente de acuerdo	Un poco de acuerdo	Un poco de acuerdo	Un poco de acuerdo	Un poco de acuerdo	Un poco de acuerdo	Un poco de acuerdo	Un poco de acuerdo
370	25 años o más	Femenino	SOCIAL SCIENCE	En el último mes	Sí	Sí, recibí consejos sobre cómo tomarlos (p. ej. con comida, durante 7 días)	Tienda médica o farmacia	Cuando he tomado todos los antibióticos según las indicaciones	Verdadero	Verdadero	Resfrío y gripe, Fiebre, Malaria, Gonorrea, VIH / SIDA, Infección de la vejiga o infección del tracto urinario (ITU), Dolor de garganta, Dolor de cabeza, Infección de la piel o de la herida, Sarampión, Diarrea, Dolores en el cuerpo	Resistencia a las medicinas					Miembro de familia o amigo (incluye medios sociales)		Verdadero	Verdadero	Verdadero	No lo sé	Falso	Verdadero	No lo sé	No lo sé	No lo sé	Totalmente de acuerdo	Ni de acuerdo ni en desacuerdo	Un poco de acuerdo	Totalmente de acuerdo	Totalmente de acuerdo	Totalmente de acuerdo	Totalmente de acuerdo	Totalmente de acuerdo	Ni de acuerdo ni en desacuerdo	Ni de acuerdo ni en desacuerdo	Totalmente de acuerdo	Ni de acuerdo ni en desacuerdo	Totalmente de acuerdo	Un poco de acuerdo
371	Entre 22 y 24 años	Femenino	APPLIED SCIENCE	En el último mes	Sí	Sí, recibí consejos sobre cómo tomarlos (p. ej. con comida, durante 7 días)	Tienda médica o farmacia	Cuando he tomado todos los antibióticos según las indicaciones	Verdadero	Verdadero	Dolores en el cuerpo, Dolor de garganta, Infección de la vejiga o infección del tracto urinario (ITU), Dolor de cabeza, Fiebre, Diarrea, Resfrío y gripe	Resistencia a los antibióticos	Doctor o enfemera						No lo sé	Verdadero	Falso	Falso	Falso	Falso	Verdadero	Falso	Falso	Totalmente de acuerdo	Ni de acuerdo ni en desacuerdo	Un poco de acuerdo	Totalmente de acuerdo	Totalmente de acuerdo	Totalmente de acuerdo	Totalmente de acuerdo	Totalmente de acuerdo	Un poco de acuerdo	Un poco de acuerdo	Totalmente de acuerdo	Ni de acuerdo ni en desacuerdo	Totalmente de acuerdo	Totalmente de acuerdo
372	Entre 19 y 21 años	Femenino	APPLIED SCIENCE	En el último año	No	No	Tienda médica o farmacia	Cuando he tomado todos los antibióticos según las indicaciones	Falso	Falso	Infección de la piel o de la herida, Diarrea, Infección de la vejiga o infección del tracto urinario (ITU), Gonorrea, Malaria, Dolor de garganta	Bacterias resistentes a los antibóticos						Doctor o enfemera, Docente o investigador, Miembro de familia o amigo (incluye medios sociales)	Falso	Verdadero	Verdadero	Verdadero	Falso	Falso	Verdadero	Verdadero	Verdadero	Totalmente de acuerdo	Totalmente de acuerdo	Totalmente de acuerdo	Totalmente de acuerdo	Totalmente de acuerdo	Totalmente de acuerdo	Totalmente de acuerdo	Totalmente de acuerdo	Totalmente de acuerdo	Un poco en desacuerdo	Totalmente de acuerdo	Totalmente en desacuerdo	Totalmente de acuerdo	Un poco en desacuerdo
373	25 años o más	Masculino	APPLIED SCIENCE	Nunca				Cuando he tomado todos los antibióticos según las indicaciones	Falso	Falso	Infección de la piel o de la herida	Resistencia a los antibióticos	Docente o investigador, Medios de comunicación (periódicos, TV, radio)						Verdadero	Verdadero	Verdadero	Verdadero	Falso	Falso	No lo sé	No lo sé	Verdadero	Totalmente de acuerdo	Un poco en desacuerdo	Un poco en desacuerdo	Totalmente en desacuerdo	Totalmente de acuerdo	Totalmente de acuerdo	Ni de acuerdo ni en desacuerdo	Ni de acuerdo ni en desacuerdo	Un poco de acuerdo	Totalmente de acuerdo	Un poco de acuerdo	Un poco de acuerdo	Totalmente de acuerdo	Totalmente en desacuerdo
374	Entre 19 y 21 años	Femenino	APPLIED SCIENCE	En el último mes	Sí	Sí, recibí consejos sobre cómo tomarlos (p. ej. con comida, durante 7 días)	Tienda médica o farmacia	Cuando he tomado todos los antibióticos según las indicaciones	Falso	Falso	Infección de la vejiga o infección del tracto urinario (ITU), Dolor de garganta, Gonorrea, Infección de la piel o de la herida, Diarrea	Resistencia a los antibióticos	Docente o investigador						Falso	Verdadero	Verdadero	Verdadero	Falso	Falso	Verdadero	Verdadero	Verdadero	Totalmente de acuerdo	Totalmente de acuerdo	Totalmente de acuerdo	Totalmente de acuerdo	Totalmente de acuerdo	Totalmente de acuerdo	Totalmente de acuerdo	Totalmente de acuerdo	Totalmente de acuerdo	Un poco de acuerdo	Totalmente de acuerdo	Un poco en desacuerdo	Totalmente de acuerdo	Totalmente en desacuerdo
375	18 años o menos	Masculino	APPLIED SCIENCE	En el último mes	Sí	Sí, recibí consejos sobre cómo tomarlos (p. ej. con comida, durante 7 días)	Tienda médica o farmacia	Cuando he tomado todos los antibióticos según las indicaciones	Falso	Verdadero	Dolor de cabeza, Dolor de garganta, Resfrío y gripe, Fiebre, Dolores en el cuerpo	Resistencia a las medicinas					Doctor o enfemera		Verdadero	Falso	Verdadero	No lo sé	Falso	Verdadero	Verdadero	Verdadero	Verdadero	Totalmente de acuerdo	Un poco en desacuerdo	Totalmente en desacuerdo	Totalmente de acuerdo	Totalmente de acuerdo	Totalmente de acuerdo	Ni de acuerdo ni en desacuerdo	Un poco de acuerdo	Un poco de acuerdo	Totalmente de acuerdo	Un poco de acuerdo	Ni de acuerdo ni en desacuerdo	Un poco en desacuerdo	Un poco de acuerdo
376	25 años o más	Femenino	SOCIAL SCIENCE	En el último mes	Sí	Sí, recibí consejos sobre cómo tomarlos (p. ej. con comida, durante 7 días)	Tienda médica o farmacia	Cuando he tomado todos los antibióticos según las indicaciones	Verdadero	Falso	Fiebre, Infección de la vejiga o infección del tracto urinario (ITU), Diarrea	Bacterias resistentes a los antibóticos						Doctor o enfemera	No lo sé	Verdadero	No lo sé	Verdadero	Falso	Falso	No lo sé	No lo sé	No lo sé	Un poco de acuerdo	Un poco de acuerdo	Ni de acuerdo ni en desacuerdo	Totalmente de acuerdo	Totalmente de acuerdo	Totalmente de acuerdo	Un poco en desacuerdo	Totalmente de acuerdo	Totalmente de acuerdo	Ni de acuerdo ni en desacuerdo	Totalmente de acuerdo	Un poco en desacuerdo	Totalmente de acuerdo	Totalmente de acuerdo
377	Entre 19 y 21 años	Masculino	SOCIAL SCIENCE	No puedo recordar	No puedo recordar	Sí, recibí consejos sobre cómo tomarlos (p. ej. con comida, durante 7 días)	Tienda médica o farmacia	Cuando me sienta mejor	Falso	Falso	Sarampión, VIH / SIDA, Resfrío y gripe, Fiebre, Malaria, Dolor de garganta, Infección de la piel o de la herida, Infección de la vejiga o infección del tracto urinario (ITU)	Resistencia a los antibióticos	Docente o investigador						Verdadero	Verdadero	Verdadero	Verdadero	Falso	Falso	Verdadero	Verdadero	Verdadero	Totalmente de acuerdo	Un poco de acuerdo	Totalmente de acuerdo	Totalmente de acuerdo	Totalmente de acuerdo	Totalmente de acuerdo	Totalmente de acuerdo	Totalmente de acuerdo	Un poco de acuerdo	Ni de acuerdo ni en desacuerdo	Totalmente de acuerdo	Un poco en desacuerdo	Totalmente de acuerdo	Un poco de acuerdo
378	25 años o más	Masculino	SOCIAL SCIENCE	En los últimos 6 meses	No	Sí, recibí consejos sobre cómo tomarlos (p. ej. con comida, durante 7 días)	Tienda médica o farmacia	Cuando he tomado todos los antibióticos según las indicaciones	Falso	Falso	Infección de la piel o de la herida, Gonorrea, Infección de la vejiga o infección del tracto urinario (ITU), Diarrea	Resistencia a los antibióticos	Doctor o enfemera, Docente o investigador, Farmacéutico, Miembro de familia o amigo (incluye medios sociales), Medios de comunicación (periódicos, TV, radio)						Verdadero	Verdadero	No lo sé	Verdadero	Falso	No lo sé	Verdadero	Verdadero	No lo sé	Totalmente de acuerdo	Totalmente de acuerdo	Totalmente de acuerdo	Un poco en desacuerdo	Totalmente de acuerdo	Totalmente de acuerdo	Totalmente de acuerdo	Totalmente de acuerdo	Totalmente de acuerdo	Totalmente de acuerdo	Totalmente de acuerdo	Totalmente de acuerdo	Totalmente de acuerdo	Totalmente de acuerdo
379	Entre 19 y 21 años	Femenino	SOCIAL SCIENCE	En los últimos 6 meses	Sí	Sí, recibí consejos sobre cómo tomarlos (p. ej. con comida, durante 7 días)	Tienda médica o farmacia	Cuando he tomado todos los antibióticos según las indicaciones	Falso	Verdadero	Infección de la vejiga o infección del tracto urinario (ITU), Infección de la piel o de la herida	No he oído							No lo sé	No lo sé	No lo sé	No lo sé	No lo sé	No lo sé	No lo sé	No lo sé	No lo sé	Totalmente de acuerdo	Totalmente de acuerdo	Totalmente de acuerdo	Totalmente de acuerdo	Totalmente de acuerdo	Totalmente de acuerdo	Totalmente de acuerdo	Totalmente de acuerdo	Un poco de acuerdo	Un poco de acuerdo	Totalmente de acuerdo	Un poco de acuerdo	Totalmente de acuerdo	Un poco de acuerdo
380	Entre 22 y 24 años	Femenino	APPLIED SCIENCE	En el último año	Sí	Sí, recibí consejos sobre cómo tomarlos (p. ej. con comida, durante 7 días)	Tienda médica o farmacia	Cuando he tomado todos los antibióticos según las indicaciones	Falso	Falso	Infección de la vejiga o infección del tracto urinario (ITU), Diarrea, Infección de la piel o de la herida, Gonorrea	Resistencia a los antibióticos	Doctor o enfemera, Docente o investigador, Campañas específicas						Verdadero	Verdadero	Verdadero	Verdadero	Falso	Falso	Verdadero	Verdadero	Verdadero	Totalmente de acuerdo	Totalmente de acuerdo	Totalmente de acuerdo	Totalmente de acuerdo	Totalmente de acuerdo	Totalmente de acuerdo	Totalmente de acuerdo	Totalmente de acuerdo	Totalmente de acuerdo	Totalmente de acuerdo	Totalmente de acuerdo	Totalmente de acuerdo	Totalmente de acuerdo	Totalmente de acuerdo
381	25 años o más	Femenino	APPLIED SCIENCE	Hace más de un año	Sí	Sí, recibí consejos sobre cómo tomarlos (p. ej. con comida, durante 7 días)	Tienda médica o farmacia	Cuando he tomado todos los antibióticos según las indicaciones	Falso	Falso	Gonorrea, Malaria, Resfrío y gripe, Diarrea, VIH / SIDA, Dolor de garganta, Infección de la vejiga o infección del tracto urinario (ITU), Infección de la piel o de la herida	Superbacterias		Docente o investigador					Verdadero	Verdadero	Verdadero	Verdadero	Verdadero	Verdadero	Verdadero	Verdadero	Verdadero	Totalmente de acuerdo	Totalmente de acuerdo	Totalmente de acuerdo	Totalmente de acuerdo	Totalmente de acuerdo	Totalmente de acuerdo	Totalmente de acuerdo	Totalmente de acuerdo	Totalmente de acuerdo	Totalmente de acuerdo	Totalmente de acuerdo	Totalmente de acuerdo	Totalmente de acuerdo	Totalmente de acuerdo
382	Entre 19 y 21 años	Femenino	APPLIED SCIENCE	En los últimos 6 meses	Sí	Sí, recibí consejos sobre cómo tomarlos (p. ej. con comida, durante 7 días)	Tienda médica o farmacia	Cuando he tomado todos los antibióticos según las indicaciones	Falso	Falso	Infección de la piel o de la herida, Infección de la vejiga o infección del tracto urinario (ITU), Gonorrea	Superbacterias		Docente o investigador					No lo sé	Verdadero	Verdadero	Verdadero	Falso	Falso	Verdadero	No lo sé	No lo sé	Totalmente de acuerdo	Ni de acuerdo ni en desacuerdo	Totalmente de acuerdo	Totalmente de acuerdo	Totalmente de acuerdo	Totalmente de acuerdo	Ni de acuerdo ni en desacuerdo	Un poco de acuerdo	Totalmente de acuerdo	Ni de acuerdo ni en desacuerdo	Totalmente de acuerdo	Ni de acuerdo ni en desacuerdo	Totalmente de acuerdo	Un poco de acuerdo
383	Entre 22 y 24 años	Femenino	SOCIAL SCIENCE	En el último año	No	No	Tienda médica o farmacia	Cuando he tomado todos los antibióticos según las indicaciones	Falso	Verdadero	Infección de la vejiga o infección del tracto urinario (ITU), Gonorrea, Infección de la piel o de la herida, Diarrea	No he oído							Verdadero	Falso	No lo sé	Verdadero	Falso	No lo sé	Falso	Verdadero	No lo sé	Totalmente de acuerdo	Ni de acuerdo ni en desacuerdo	Un poco de acuerdo	Totalmente de acuerdo	Totalmente de acuerdo	Totalmente de acuerdo	Totalmente de acuerdo	Totalmente de acuerdo	Totalmente de acuerdo	Totalmente de acuerdo	Totalmente de acuerdo	Totalmente de acuerdo	Totalmente de acuerdo	Totalmente de acuerdo
384	Entre 22 y 24 años	Masculino	APPLIED SCIENCE	En el último año	Sí	Sí, recibí consejos sobre cómo tomarlos (p. ej. con comida, durante 7 días)	Tienda médica o farmacia	Cuando he tomado todos los antibióticos según las indicaciones	Falso	Falso	Infección de la piel o de la herida, Infección de la vejiga o infección del tracto urinario (ITU), Gonorrea	Bacterias resistentes a los antibóticos						Doctor o enfemera, Docente o investigador	Verdadero	Verdadero	Verdadero	Verdadero	Falso	Falso	Verdadero	Verdadero	No lo sé	Totalmente de acuerdo	Totalmente de acuerdo	Un poco de acuerdo	Totalmente de acuerdo	Totalmente de acuerdo	Totalmente de acuerdo	Un poco en desacuerdo	Ni de acuerdo ni en desacuerdo	Un poco de acuerdo	Un poco en desacuerdo	Totalmente de acuerdo	Un poco en desacuerdo	Un poco de acuerdo	Un poco de acuerdo
385	Entre 22 y 24 años	Masculino	APPLIED SCIENCE	En los últimos 6 meses	No	Sí, recibí consejos sobre cómo tomarlos (p. ej. con comida, durante 7 días)	Tienda médica o farmacia	Cuando he tomado todos los antibióticos según las indicaciones	Verdadero	Falso	Diarrea, Fiebre, Infección de la vejiga o infección del tracto urinario (ITU), Dolor de garganta, Infección de la piel o de la herida	Superbacterias		Docente o investigador					Verdadero	Verdadero	Verdadero	Verdadero	Falso	Falso	Verdadero	Verdadero	Verdadero	Totalmente de acuerdo	Totalmente de acuerdo	Un poco de acuerdo	Totalmente de acuerdo	Totalmente de acuerdo	Totalmente de acuerdo	Totalmente de acuerdo	Totalmente de acuerdo	Totalmente de acuerdo	Un poco de acuerdo	Totalmente de acuerdo	Totalmente de acuerdo	Totalmente de acuerdo	Totalmente de acuerdo
386	Entre 19 y 21 años	Masculino	APPLIED SCIENCE	En los últimos 6 meses	No	Sí, recibí consejos sobre cómo tomarlos (p. ej. con comida, durante 7 días)	Tienda médica o farmacia	Cuando he tomado todos los antibióticos según las indicaciones	Falso	Falso	Gonorrea, Infección de la vejiga o infección del tracto urinario (ITU), Infección de la piel o de la herida, Diarrea	Bacterias resistentes a los antibóticos						Doctor o enfemera, Docente o investigador, Medios de comunicación (periódicos, TV, radio)	Verdadero	Verdadero	Verdadero	Verdadero	Falso	Falso	Verdadero	Verdadero	Verdadero	Totalmente de acuerdo	Totalmente de acuerdo	Totalmente de acuerdo	Totalmente de acuerdo	Totalmente de acuerdo	Totalmente de acuerdo	Totalmente de acuerdo	Ni de acuerdo ni en desacuerdo	Totalmente de acuerdo	Un poco de acuerdo	Un poco de acuerdo	Ni de acuerdo ni en desacuerdo	Totalmente de acuerdo	Un poco en desacuerdo
387	18 años o menos	Masculino	APPLIED SCIENCE	En el último mes	Sí	Sí, recibí consejos sobre cómo tomarlos (p. ej. con comida, durante 7 días)	Tienda médica o farmacia	Cuando he tomado todos los antibióticos según las indicaciones	Falso	No lo sé	Dolor de garganta, Infección de la vejiga o infección del tracto urinario (ITU), Resfrío y gripe, Sarampión, Fiebre, Dolores en el cuerpo, Dolor de cabeza	Resistencia a las medicinas					Doctor o enfemera		Verdadero	Falso	Falso	Verdadero	Falso	Verdadero	Verdadero	Verdadero	Verdadero	Totalmente de acuerdo	Ni de acuerdo ni en desacuerdo	Un poco de acuerdo	Totalmente de acuerdo	Totalmente de acuerdo	Totalmente de acuerdo	Un poco de acuerdo	Totalmente de acuerdo	Un poco de acuerdo	Un poco de acuerdo	Totalmente de acuerdo	Ni de acuerdo ni en desacuerdo	Totalmente de acuerdo	Un poco de acuerdo
388	Entre 19 y 21 años	Femenino	SOCIAL SCIENCE	En los últimos 6 meses	Sí	Sí, recibí consejos sobre cómo tomarlos (p. ej. con comida, durante 7 días)	Tienda médica o farmacia	Cuando he tomado todos los antibióticos según las indicaciones	Falso	Falso	Dolor de garganta, Infección de la piel o de la herida, Gonorrea, Infección de la vejiga o infección del tracto urinario (ITU)	Resistencia a los antibióticos	Doctor o enfemera, Docente o investigador, Farmacéutico, Campañas específicas						Verdadero	Verdadero	Verdadero	Verdadero	Falso	Falso	Verdadero	Verdadero	Verdadero	Totalmente de acuerdo	Ni de acuerdo ni en desacuerdo	Totalmente de acuerdo	Totalmente de acuerdo	Totalmente de acuerdo	Totalmente de acuerdo	Totalmente de acuerdo	Totalmente de acuerdo	Totalmente de acuerdo	Un poco de acuerdo	Totalmente de acuerdo	Totalmente de acuerdo	Totalmente de acuerdo	Totalmente de acuerdo
389	25 años o más	Femenino	SOCIAL SCIENCE	En el último mes	Sí	Sí, recibí consejos sobre cómo tomarlos (p. ej. con comida, durante 7 días)	Tienda médica o farmacia	Cuando he tomado todos los antibióticos según las indicaciones	Falso	Falso	Infección de la vejiga o infección del tracto urinario (ITU), Fiebre, Infección de la piel o de la herida, Dolores en el cuerpo, Dolor de garganta, Diarrea, Resfrío y gripe	Resistencia a los antibióticos	Doctor o enfemera						No lo sé	No lo sé	No lo sé	No lo sé	No lo sé	No lo sé	No lo sé	No lo sé	No lo sé	Totalmente de acuerdo	Ni de acuerdo ni en desacuerdo	Un poco de acuerdo	Totalmente de acuerdo	Totalmente de acuerdo	Totalmente de acuerdo	Un poco de acuerdo	Un poco de acuerdo	Un poco de acuerdo	Ni de acuerdo ni en desacuerdo	Un poco de acuerdo	Ni de acuerdo ni en desacuerdo	Un poco de acuerdo	Un poco de acuerdo
390	25 años o más	Masculino	SOCIAL SCIENCE	En los últimos 6 meses	Sí	Sí, recibí consejos sobre cómo tomarlos (p. ej. con comida, durante 7 días)	Tienda médica o farmacia	Cuando he tomado todos los antibióticos según las indicaciones	Falso	Falso	Infección de la vejiga o infección del tracto urinario (ITU), Dolor de garganta	Bacterias resistentes a los antibóticos						Docente o investigador	Verdadero	No lo sé	Verdadero	No lo sé	No lo sé	No lo sé	No lo sé	Verdadero	No lo sé	Totalmente de acuerdo	Ni de acuerdo ni en desacuerdo	Totalmente de acuerdo	Totalmente de acuerdo	Totalmente de acuerdo	Totalmente de acuerdo	Totalmente de acuerdo	Totalmente de acuerdo	Ni de acuerdo ni en desacuerdo	Ni de acuerdo ni en desacuerdo	Totalmente de acuerdo	Ni de acuerdo ni en desacuerdo	Un poco de acuerdo	Ni de acuerdo ni en desacuerdo
391	25 años o más	Femenino	SOCIAL SCIENCE	En el último año	Sí	Sí, recibí consejos sobre cómo tomarlos (p. ej. con comida, durante 7 días)	Tienda médica o farmacia	Cuando he tomado todos los antibióticos según las indicaciones	Falso	Falso	Dolor de garganta, Infección de la piel o de la herida, Diarrea, Resfrío y gripe, VIH / SIDA, Gonorrea	Resistencia a los antibióticos	Doctor o enfemera, Docente o investigador, Farmacéutico, Miembro de familia o amigo (incluye medios sociales)						Verdadero	Verdadero	Verdadero	Verdadero	Falso	Falso	Verdadero	Verdadero	Verdadero	Totalmente de acuerdo	Totalmente de acuerdo	Totalmente de acuerdo	Totalmente de acuerdo	Totalmente de acuerdo	Totalmente de acuerdo	Totalmente de acuerdo	Un poco de acuerdo	Un poco en desacuerdo	Un poco de acuerdo	Totalmente de acuerdo	Totalmente de acuerdo	Un poco de acuerdo	Ni de acuerdo ni en desacuerdo

## Sheet: Form responses 2
No.	I. ¿Cuál es su edad actual?	II. ¿Cuál es su género?	III. Program	(P1) ¿Cuándo tomó antibióticos por última vez?	(P2) En esa ocasión ¿Recibió los antibióticos (o una receta para ellos) de un médico o enfermera?	(P3) En esa ocasión ¿Recibió consejo de un médico, enfermera o farmacéutico sobre cómo tomarlos?	(P4) En esa ocasión ¿De dónde obtuvo los antibióticos?	(P5) Una vez que haya comenzado el tratamiento, ¿Cuándo cree que debe dejar de tomar antibióticos?	(P6) Está bien usar antibióticos que le dieron a un amigo o familiar, siempre y cuando fueran utilizados para tratar la misma enfermedad.	(P7) Está bien comprar los mismos antibióticos, o pedírselos a un médico, si está enfermo y le ayudaron a mejorar cuando antes tenía los mismos síntomas.	(P8) ¿Cree que estas enfermedades / trastornos se pueden tratar con antibióticos?	(P9) ¿Ha oído hablar de alguno de los siguientes términos?	(P10.1) ¿A quién ha escuchado el término Resistencia a los antibióticos? (Puede escoger más de una respuesta)	(P10.2) ¿A quién ha escuchado el término Superbacterias? (Puede escoger más de una respuesta)	(P10.3) ¿A quién ha escuchado el término Resistencia Antimicrobiana? (Puede escoger más de una respuesta)	(P10.4) ¿A quién ha escuchado el término RAM o AMR? (Puede escoger más de una respuesta)	(P10.5) ¿A quién ha escuchado el término Resistencia a las medicinas? (Puede escoger más de una respuesta)	(P10.6) ¿A quién ha escuchado el término Bacterias resistentes a los antibóticos? (Puede escoger más de una respuesta)	(P11.1) La resistencia a los antibióticos ocurre cuando su cuerpo se vuelve resistente a los antibióticos y ya no funcionan tan bien.	(P11.2) Muchas infecciones son cada vez más resistentes al tratamiento con antibióticos.	(P11.3) Si las bacterias son resistentes a los antibióticos, puede ser muy difícil o imposible tratar las infecciones que causan.	(P11.4) La resistencia a los antibióticos es un problema que podría afectar a mi familia o a mí.	(P11.5) La resistencia a los antibióticos es un problema en otros países, pero no en Ecuador.	(P11.6) La resistencia a los antibióticos es solo un problema para las personas que toman antibióticos regularmente.	(P11.7) Las bacterias que son resistentes a los antibióticos se pueden transmitir de persona a persona.	(P11.8) Las infecciones resistentes a los antibióticos podrían hacer que los procedimientos médicos como la cirugía, los trasplantes de órganos y el tratamiento del cáncer sean mucho más peligrosos.	(P11.9) En Ecuador, los antibióticos se usan ampliamente en la agricultura (incluyendo los animales destinados a la producción de alimentos).	(P12.1) Las personas deben usar antibióticos solo cuando los recete un médico o una enfermera.	(P12.2) Los agricultores deberían dar menos antibióticos a los animales productores de alimentos.	(P12.3) Las personas no deben guardar antibióticos y usarlos más tarde para otras enfermedades.	(P12.4) Los padres deben asegurarse de que todas las vacunas de sus hijos estén al día.	(P12.5) Las personas deben lavarse las manos regularmente.	(P12.6) Los médicos solo deben recetar antibióticos cuando sean necesarios.	(P12.7) Los gobiernos deberían recompensar el desarrollo de nuevos antibióticos.	(P12.8) Las empresas farmacéuticas deberían desarrollar nuevos antibióticos.	(P13.1) La resistencia a los antibióticos es uno de los mayores problemas que enfrenta el mundo.	(P13.2) Los expertos médicos resolverán el problema de la resistencia a los antibióticos antes de que se vuelva demasiado grave.	(P13.3) Todo el mundo debe asumir la responsabilidad del uso responsable de los antibióticos.	(P13.4) No hay mucho que la gente como yo pueda hacer para detener la resistencia a los antibióticos.	(P13.5) Me preocupa el impacto que la resistencia a los antibióticos tendrá en mi salud y la de mi familia.	(P13.6) No corro riesgo de contraer una infección resistente a los antibióticos, siempre y cuando los tome correctamente.
1	18 años o menos	Femenino	APPLIED SCIENCE	En el último mes	Sí	Sí, recibí consejos sobre cómo tomarlos (p. ej. con comida, durante 7 días)	Tienda médica o farmacia	Cuando me sienta mejor	Falso	Falso	Infección de la vejiga o infección del tracto urinario (ITU), Diarrea	Resistencia a los antibióticos	Docente o investigador						Verdadero	Verdadero	Verdadero	Verdadero	Falso	Falso	Verdadero	Verdadero	Verdadero	Totalmente de acuerdo	Totalmente de acuerdo	Totalmente de acuerdo	Totalmente de acuerdo	Totalmente de acuerdo	Totalmente de acuerdo	Un poco de acuerdo	Un poco de acuerdo	Totalmente de acuerdo	Un poco de acuerdo	Totalmente de acuerdo	Totalmente de acuerdo	Totalmente de acuerdo	Totalmente de acuerdo
2	Entre 22 y 24 años	Femenino	APPLIED SCIENCE	En el último mes	Sí	Sí, recibí consejos sobre cómo tomarlos (p. ej. con comida, durante 7 días)	Tienda médica o farmacia	Cuando he tomado todos los antibióticos según las indicaciones	Falso	Falso	Sarampión, Gonorrea, Infección de la vejiga o infección del tracto urinario (ITU), VIH / SIDA, Infección de la piel o de la herida	Resistencia a las medicinas					Doctor o enfemera, Docente o investigador		Verdadero	Verdadero	Verdadero	Verdadero	Falso	Falso	Verdadero	Verdadero	No lo sé	Totalmente de acuerdo	Totalmente de acuerdo	Totalmente de acuerdo	Totalmente de acuerdo	Totalmente de acuerdo	Totalmente de acuerdo	Totalmente de acuerdo	Totalmente de acuerdo	Totalmente de acuerdo	Totalmente de acuerdo	Totalmente de acuerdo	Un poco de acuerdo	Totalmente de acuerdo	Un poco de acuerdo
3	25 años o más	Masculino	SOCIAL SCIENCE	Hace más de un año	Sí	Sí, recibí consejos sobre cómo tomarlos (p. ej. con comida, durante 7 días)	Tienda médica o farmacia	Cuando he tomado todos los antibióticos según las indicaciones	Falso	Falso	Infección de la piel o de la herida, Infección de la vejiga o infección del tracto urinario (ITU), VIH / SIDA, Diarrea, Gonorrea	Resistencia a los antibióticos	Doctor o enfemera, Miembro de familia o amigo (incluye medios sociales), Medios de comunicación (periódicos, TV, radio), Campañas específicas						Verdadero	Verdadero	Verdadero	Verdadero	Falso	Verdadero	No lo sé	Verdadero	Verdadero	Totalmente de acuerdo	Totalmente de acuerdo	Totalmente de acuerdo	Totalmente de acuerdo	Totalmente de acuerdo	Totalmente de acuerdo	Ni de acuerdo ni en desacuerdo	Un poco de acuerdo	Totalmente de acuerdo	Totalmente de acuerdo	Totalmente de acuerdo	Un poco de acuerdo	Totalmente de acuerdo	Un poco de acuerdo
4	Entre 19 y 21 años	Femenino	SOCIAL SCIENCE	En el último mes	No	No	Tienda médica o farmacia	Cuando he tomado todos los antibióticos según las indicaciones	Falso	Falso	Diarrea, Resfrío y gripe	Resistencia a las medicinas					Campañas específicas		Verdadero	Verdadero	Verdadero	Verdadero	Falso	Falso	Falso	Verdadero	Verdadero	Totalmente de acuerdo	Totalmente de acuerdo	Totalmente de acuerdo	Totalmente de acuerdo	Totalmente de acuerdo	Totalmente de acuerdo	Totalmente de acuerdo	Totalmente de acuerdo	Totalmente de acuerdo	Totalmente de acuerdo	Totalmente de acuerdo	Totalmente de acuerdo	Totalmente de acuerdo	Un poco de acuerdo
5	25 años o más	Femenino	SOCIAL SCIENCE	En el último año	Sí	Sí, recibí consejos sobre cómo tomarlos (p. ej. con comida, durante 7 días)	Tienda médica o farmacia	Cuando he tomado todos los antibióticos según las indicaciones	Falso	Falso	Infección de la vejiga o infección del tracto urinario (ITU), Infección de la piel o de la herida	Resistencia a los antibióticos	Doctor o enfemera, Docente o investigador, Farmacéutico, Miembro de familia o amigo (incluye medios sociales), Medios de comunicación (periódicos, TV, radio), Campañas específicas						Verdadero	Verdadero	Verdadero	Verdadero	Falso	Falso	No lo sé	Verdadero	Verdadero	Totalmente de acuerdo	Totalmente de acuerdo	Totalmente de acuerdo	Totalmente de acuerdo	Totalmente de acuerdo	Totalmente de acuerdo	Totalmente de acuerdo	Totalmente de acuerdo	Totalmente de acuerdo	Ni de acuerdo ni en desacuerdo	Totalmente de acuerdo	Totalmente de acuerdo	Totalmente de acuerdo	Totalmente de acuerdo
6	18 años o menos	Femenino	SOCIAL SCIENCE	En el último mes	Sí	Sí, recibí consejos sobre cómo tomarlos (p. ej. con comida, durante 7 días)	Tienda médica o farmacia	Cuando me sienta mejor	Falso	Falso	Resfrío y gripe, Infección de la piel o de la herida, Fiebre, Dolor de cabeza, Dolor de garganta, Infección de la vejiga o infección del tracto urinario (ITU)	Resistencia a las medicinas					Doctor o enfemera, Miembro de familia o amigo (incluye medios sociales)		Verdadero	Verdadero	Verdadero	Verdadero	Falso	No lo sé	No lo sé	No lo sé	No lo sé	Totalmente de acuerdo	Un poco de acuerdo	Totalmente de acuerdo	Un poco en desacuerdo	Totalmente de acuerdo	Ni de acuerdo ni en desacuerdo	Totalmente de acuerdo	Un poco de acuerdo	Un poco de acuerdo	Totalmente de acuerdo	Totalmente de acuerdo	Ni de acuerdo ni en desacuerdo	Totalmente de acuerdo	Ni de acuerdo ni en desacuerdo
7	18 años o menos	Femenino	APPLIED SCIENCE	En los últimos 6 meses	Sí	Sí, recibí consejos sobre cómo tomarlos (p. ej. con comida, durante 7 días)	Tienda médica o farmacia	Cuando he tomado todos los antibióticos según las indicaciones	Falso	Falso	Dolor de cabeza, Dolor de garganta, Fiebre, Diarrea, Resfrío y gripe, Dolores en el cuerpo	Resistencia a los antibióticos	Doctor o enfemera, Farmacéutico, Miembro de familia o amigo (incluye medios sociales), Medios de comunicación (periódicos, TV, radio)						Verdadero	Verdadero	Verdadero	Verdadero	Falso	Verdadero	No lo sé	No lo sé	Verdadero	Totalmente de acuerdo	Totalmente de acuerdo	Totalmente de acuerdo	Totalmente de acuerdo	Totalmente de acuerdo	Totalmente de acuerdo	Totalmente de acuerdo	Totalmente de acuerdo	Un poco de acuerdo	Totalmente de acuerdo	Totalmente de acuerdo	Ni de acuerdo ni en desacuerdo	Totalmente de acuerdo	Ni de acuerdo ni en desacuerdo
8	Entre 22 y 24 años	Femenino	APPLIED SCIENCE	En el último mes	No	Sí, recibí consejos sobre cómo tomarlos (p. ej. con comida, durante 7 días)	Tienda médica o farmacia	Cuando he tomado todos los antibióticos según las indicaciones	Falso	Verdadero	Dolor de cabeza, Infección de la piel o de la herida, Infección de la vejiga o infección del tracto urinario (ITU), Fiebre, Diarrea, Sarampión, Dolores en el cuerpo	Resistencia a las medicinas					Doctor o enfemera, Miembro de familia o amigo (incluye medios sociales)		Verdadero	Verdadero	Verdadero	Falso	Falso	Verdadero	Falso	Falso	Falso	Un poco de acuerdo	Totalmente de acuerdo	Totalmente de acuerdo	Totalmente de acuerdo	Totalmente de acuerdo	Un poco de acuerdo	Totalmente de acuerdo	Un poco de acuerdo	Totalmente de acuerdo	Un poco de acuerdo	Totalmente de acuerdo	Un poco de acuerdo	Totalmente de acuerdo	Totalmente de acuerdo
9	Entre 22 y 24 años	Masculino	SOCIAL SCIENCE	En los últimos 6 meses	Sí	Sí, recibí consejos sobre cómo tomarlos (p. ej. con comida, durante 7 días)	Tienda médica o farmacia	Cuando he tomado todos los antibióticos según las indicaciones	Falso	Falso	Resfrío y gripe, Dolor de garganta, Diarrea, Dolores en el cuerpo, Fiebre, Dolor de cabeza	Resistencia a los antibióticos	Doctor o enfemera, Docente o investigador, Medios de comunicación (periódicos, TV, radio)						Verdadero	Verdadero	Verdadero	Verdadero	Falso	Falso	Verdadero	Verdadero	Verdadero	Totalmente de acuerdo	Totalmente de acuerdo	Totalmente de acuerdo	Totalmente de acuerdo	Totalmente de acuerdo	Totalmente de acuerdo	Totalmente de acuerdo	Totalmente de acuerdo	Totalmente de acuerdo	Totalmente de acuerdo	Totalmente de acuerdo	Totalmente de acuerdo	Totalmente de acuerdo	Totalmente de acuerdo
10	18 años o menos	Femenino	APPLIED SCIENCE	En el último mes	No	Sí, recibí consejos sobre cómo tomarlos (p. ej. con comida, durante 7 días)	Tienda médica o farmacia	Cuando he tomado todos los antibióticos según las indicaciones	Falso	Verdadero	Gonorrea, Resfrío y gripe, Dolor de garganta, VIH / SIDA, Dolor de cabeza, Fiebre, Malaria, Diarrea, Dolores en el cuerpo	Resistencia a las medicinas					Doctor o enfemera, Miembro de familia o amigo (incluye medios sociales), Medios de comunicación (periódicos, TV, radio)		Verdadero	Verdadero	Verdadero	Verdadero	Falso	Falso	Verdadero	Falso	Verdadero	Totalmente de acuerdo	Totalmente de acuerdo	Un poco de acuerdo	Totalmente de acuerdo	Totalmente de acuerdo	Totalmente de acuerdo	Totalmente de acuerdo	Totalmente de acuerdo	Totalmente de acuerdo	Totalmente de acuerdo	Totalmente de acuerdo	Totalmente de acuerdo	Totalmente de acuerdo	Totalmente de acuerdo
11	Entre 19 y 21 años	Femenino	APPLIED SCIENCE	En los últimos 6 meses	Sí	Sí, recibí consejos sobre cómo tomarlos (p. ej. con comida, durante 7 días)	Tienda médica o farmacia	Cuando he tomado todos los antibióticos según las indicaciones	Falso	Falso	VIH / SIDA, Diarrea, Infección de la vejiga o infección del tracto urinario (ITU), Infección de la piel o de la herida	Resistencia a las medicinas					Doctor o enfemera		Verdadero	Verdadero	Verdadero	Verdadero	Falso	Falso	Falso	Verdadero	Verdadero	Totalmente de acuerdo	Totalmente de acuerdo	Totalmente de acuerdo	Totalmente de acuerdo	Totalmente de acuerdo	Totalmente de acuerdo	Totalmente de acuerdo	Totalmente de acuerdo	Totalmente de acuerdo	Totalmente de acuerdo	Totalmente de acuerdo	Un poco de acuerdo	Totalmente de acuerdo	Un poco de acuerdo
12	Entre 19 y 21 años	Femenino	APPLIED SCIENCE	En los últimos 6 meses	Sí	Sí, recibí consejos sobre cómo tomarlos (p. ej. con comida, durante 7 días)	Tienda médica o farmacia	Cuando he tomado todos los antibióticos según las indicaciones	Verdadero	Falso	Infección de la vejiga o infección del tracto urinario (ITU), Gonorrea, Dolor de garganta, Infección de la piel o de la herida	Resistencia a los antibióticos	Medios de comunicación (periódicos, TV, radio)						Verdadero	Verdadero	Verdadero	Verdadero	Falso	Verdadero	No lo sé	Verdadero	Falso	Totalmente de acuerdo	Un poco de acuerdo	Un poco de acuerdo	Totalmente de acuerdo	Totalmente de acuerdo	Totalmente de acuerdo	Un poco de acuerdo	Totalmente de acuerdo	Totalmente de acuerdo	Un poco de acuerdo	Totalmente de acuerdo	Ni de acuerdo ni en desacuerdo	Totalmente de acuerdo	Totalmente de acuerdo
13	25 años o más	Masculino	APPLIED SCIENCE	En los últimos 6 meses	No	Sí, recibí consejos sobre cómo tomarlos (p. ej. con comida, durante 7 días)	Los tenía guardados de una vez anterior	Cuando he tomado todos los antibióticos según las indicaciones	Falso	No lo sé	Infección de la vejiga o infección del tracto urinario (ITU), Infección de la piel o de la herida, Dolor de garganta	Bacterias resistentes a los antibóticos						Doctor o enfemera	Verdadero	No lo sé	Verdadero	Verdadero	Falso	Falso	No lo sé	Verdadero	Verdadero	Totalmente de acuerdo	Totalmente de acuerdo	Un poco de acuerdo	Totalmente de acuerdo	Totalmente de acuerdo	Totalmente de acuerdo	Totalmente de acuerdo	Totalmente de acuerdo	Totalmente de acuerdo	Totalmente de acuerdo	Totalmente de acuerdo	Un poco en desacuerdo	Un poco de acuerdo	Ni de acuerdo ni en desacuerdo
14	18 años o menos	Femenino	APPLIED SCIENCE	En los últimos 6 meses	Sí	Sí, recibí consejos sobre cómo tomarlos (p. ej. con comida, durante 7 días)	Tienda médica o farmacia	Cuando he tomado todos los antibióticos según las indicaciones	Falso	Falso	Dolor de cabeza, Resfrío y gripe, Infección de la vejiga o infección del tracto urinario (ITU), Infección de la piel o de la herida, Fiebre, Dolor de garganta	Bacterias resistentes a los antibóticos						Doctor o enfemera	Verdadero	Verdadero	Verdadero	No lo sé	Falso	No lo sé	Verdadero	Verdadero	No lo sé	Totalmente de acuerdo	Totalmente de acuerdo	Totalmente de acuerdo	Totalmente de acuerdo	Totalmente de acuerdo	Totalmente de acuerdo	Un poco en desacuerdo	Totalmente en desacuerdo	Ni de acuerdo ni en desacuerdo	Ni de acuerdo ni en desacuerdo	Totalmente de acuerdo	Totalmente en desacuerdo	Totalmente de acuerdo	Totalmente en desacuerdo
15	Entre 22 y 24 años	Masculino	APPLIED SCIENCE	En los últimos 6 meses	No	No	Amigo o familiar	Cuando he tomado todos los antibióticos según las indicaciones	Verdadero	Verdadero	Infección de la piel o de la herida, Dolor de garganta, Gonorrea, Infección de la vejiga o infección del tracto urinario (ITU)	Resistencia a los antibióticos	Docente o investigador						Verdadero	Verdadero	No lo sé	Verdadero	Falso	Falso	No lo sé	Verdadero	No lo sé	Totalmente de acuerdo	Un poco de acuerdo	Un poco de acuerdo	Totalmente de acuerdo	Totalmente de acuerdo	Totalmente de acuerdo	Totalmente de acuerdo	Un poco de acuerdo	Ni de acuerdo ni en desacuerdo	Un poco de acuerdo	Totalmente de acuerdo	Un poco de acuerdo	Ni de acuerdo ni en desacuerdo	Un poco en desacuerdo
16	Entre 22 y 24 años	Femenino	SOCIAL SCIENCE	En los últimos 6 meses	Sí	Sí, recibí consejos sobre cómo tomarlos (p. ej. con comida, durante 7 días)	Tienda médica o farmacia	Cuando he tomado todos los antibióticos según las indicaciones	Falso	Falso	Malaria, Sarampión, Resfrío y gripe, VIH / SIDA, Infección de la vejiga o infección del tracto urinario (ITU), Infección de la piel o de la herida	Resistencia a los antibióticos	Mi madre siempre me dijo desde niña que no debía tomar antibióticos sin receta porque podría tener resistencia a los antibióticos y después seria muy complicado curarme (toda mi vida he sufrido de asma y por ende los cuadros respiratorios solian complicarse en mi)						Verdadero	No lo sé	Verdadero	Verdadero	Falso	Falso	No lo sé	Verdadero	No lo sé	Totalmente de acuerdo	Ni de acuerdo ni en desacuerdo	Ni de acuerdo ni en desacuerdo	Totalmente de acuerdo	Totalmente de acuerdo	Totalmente de acuerdo	Totalmente de acuerdo	Ni de acuerdo ni en desacuerdo	Ni de acuerdo ni en desacuerdo	Ni de acuerdo ni en desacuerdo	Totalmente de acuerdo	Totalmente de acuerdo	Ni de acuerdo ni en desacuerdo	Ni de acuerdo ni en desacuerdo
17	Entre 19 y 21 años	Masculino	SOCIAL SCIENCE	En el último mes	No	No	Tienda médica o farmacia	Cuando he tomado todos los antibióticos según las indicaciones	Verdadero	Falso	Dolor de garganta, Dolores en el cuerpo, Resfrío y gripe, Dolor de cabeza, Fiebre, Diarrea	Resistencia a los antibióticos	Doctor o enfemera, Docente o investigador, Farmacéutico, Miembro de familia o amigo (incluye medios sociales), Medios de comunicación (periódicos, TV, radio)						Verdadero	Verdadero	No lo sé	Verdadero	Falso	Verdadero	No lo sé	No lo sé	No lo sé	Un poco de acuerdo	Ni de acuerdo ni en desacuerdo	Totalmente de acuerdo	Totalmente de acuerdo	Ni de acuerdo ni en desacuerdo	Totalmente de acuerdo	Totalmente de acuerdo	Ni de acuerdo ni en desacuerdo	Totalmente de acuerdo	Ni de acuerdo ni en desacuerdo	Totalmente de acuerdo	Totalmente de acuerdo	Totalmente de acuerdo	Ni de acuerdo ni en desacuerdo
18	Entre 19 y 21 años	Femenino	APPLIED SCIENCE	Hace más de un año	Sí	Sí, recibí consejos sobre cómo tomarlos (p. ej. con comida, durante 7 días)	Tienda médica o farmacia	Cuando he tomado todos los antibióticos según las indicaciones	Falso	Falso	Infección de la piel o de la herida, Infección de la vejiga o infección del tracto urinario (ITU)	Bacterias resistentes a los antibóticos						Doctor o enfemera, Docente o investigador	Falso	Verdadero	Verdadero	Verdadero	Falso	Falso	Verdadero	Verdadero	Verdadero	Totalmente de acuerdo	Totalmente de acuerdo	Totalmente de acuerdo	Totalmente de acuerdo	Totalmente de acuerdo	Totalmente de acuerdo	Totalmente de acuerdo	Totalmente de acuerdo	Totalmente de acuerdo	Un poco en desacuerdo	Totalmente de acuerdo	Totalmente en desacuerdo	Totalmente de acuerdo	Totalmente en desacuerdo
19	Entre 19 y 21 años	Femenino	SOCIAL SCIENCE	En el último mes	Sí	Sí, recibí consejos sobre cómo tomarlos (p. ej. con comida, durante 7 días)	Tienda médica o farmacia	Cuando he tomado todos los antibióticos según las indicaciones	Falso	Verdadero	Diarrea, Dolor de cabeza, Dolor de garganta, Fiebre, Malaria, Resfrío y gripe, Dolores en el cuerpo	No he oído							Verdadero	Verdadero	Verdadero	Verdadero	No lo sé	Falso	Verdadero	Verdadero	No lo sé	Ni de acuerdo ni en desacuerdo	Ni de acuerdo ni en desacuerdo	Totalmente de acuerdo	Ni de acuerdo ni en desacuerdo	Totalmente de acuerdo	Totalmente de acuerdo	Totalmente de acuerdo	Totalmente de acuerdo	Ni de acuerdo ni en desacuerdo	Ni de acuerdo ni en desacuerdo	Ni de acuerdo ni en desacuerdo	Ni de acuerdo ni en desacuerdo	Ni de acuerdo ni en desacuerdo	Ni de acuerdo ni en desacuerdo
20	25 años o más	Femenino	SOCIAL SCIENCE	En el último mes	Sí	Sí, recibí consejos sobre cómo tomarlos (p. ej. con comida, durante 7 días)	Tienda médica o farmacia	Cuando he tomado todos los antibióticos según las indicaciones	Falso	Falso	Dolor de garganta, Infección de la vejiga o infección del tracto urinario (ITU), Infección de la piel o de la herida, Diarrea	Resistencia a los antibióticos	Doctor o enfemera						Verdadero	Verdadero	Verdadero	Verdadero	Verdadero	Verdadero	No lo sé	Verdadero	Verdadero	Totalmente de acuerdo	Totalmente de acuerdo	Totalmente de acuerdo	Totalmente de acuerdo	Totalmente de acuerdo	Totalmente de acuerdo	Totalmente de acuerdo	Totalmente de acuerdo	Totalmente de acuerdo	Totalmente de acuerdo	Totalmente de acuerdo	Un poco de acuerdo	Totalmente de acuerdo	Un poco de acuerdo
21	18 años o menos	Masculino	APPLIED SCIENCE	En el último mes	Sí	Sí, recibí consejos sobre cómo tomarlos (p. ej. con comida, durante 7 días)	Amigo o familiar	Cuando he tomado todos los antibióticos según las indicaciones	Falso	Falso	Fiebre, Dolor de garganta, Diarrea, Infección de la piel o de la herida, Infección de la vejiga o infección del tracto urinario (ITU), Dolor de cabeza, Dolores en el cuerpo, Resfrío y gripe	Resistencia a las medicinas					Doctor o enfemera, Docente o investigador, Miembro de familia o amigo (incluye medios sociales)		Verdadero	Verdadero	Verdadero	No lo sé	Falso	No lo sé	No lo sé	Verdadero	No lo sé	Ni de acuerdo ni en desacuerdo	Ni de acuerdo ni en desacuerdo	Ni de acuerdo ni en desacuerdo	Ni de acuerdo ni en desacuerdo	Ni de acuerdo ni en desacuerdo	Ni de acuerdo ni en desacuerdo	Ni de acuerdo ni en desacuerdo	Ni de acuerdo ni en desacuerdo	Ni de acuerdo ni en desacuerdo	Ni de acuerdo ni en desacuerdo	Ni de acuerdo ni en desacuerdo	Ni de acuerdo ni en desacuerdo	Ni de acuerdo ni en desacuerdo	Ni de acuerdo ni en desacuerdo
22	25 años o más	Femenino	APPLIED SCIENCE	En los últimos 6 meses	Sí	Sí, recibí consejos sobre cómo tomarlos (p. ej. con comida, durante 7 días)	Tienda médica o farmacia	Cuando me sienta mejor	Verdadero	Verdadero	Gonorrea, Infección de la piel o de la herida	Resistencia a las medicinas					Doctor o enfemera		Verdadero	Verdadero	Verdadero	Verdadero	Falso	Verdadero	Verdadero	Verdadero	Verdadero	Totalmente de acuerdo	Totalmente de acuerdo	Totalmente de acuerdo	Totalmente de acuerdo	Totalmente de acuerdo	Totalmente de acuerdo	Totalmente de acuerdo	Totalmente de acuerdo	Totalmente de acuerdo	Totalmente de acuerdo	Totalmente de acuerdo	Totalmente de acuerdo	Totalmente de acuerdo	Totalmente de acuerdo
23	25 años o más	Masculino	SOCIAL SCIENCE	En los últimos 6 meses	Sí	Sí, recibí consejos sobre cómo tomarlos (p. ej. con comida, durante 7 días)	Tienda médica o farmacia	Cuando he tomado todos los antibióticos según las indicaciones	No lo sé	Verdadero	Resfrío y gripe, Dolores en el cuerpo, Infección de la vejiga o infección del tracto urinario (ITU), Infección de la piel o de la herida, Sarampión, Fiebre, Gonorrea, Dolor de garganta, Diarrea, VIH / SIDA	No he oído							Verdadero	Verdadero	Verdadero	Verdadero	Verdadero	Verdadero	Verdadero	Verdadero	Verdadero	Totalmente de acuerdo	Totalmente de acuerdo	Totalmente de acuerdo	Totalmente de acuerdo	Totalmente de acuerdo	Totalmente de acuerdo	Totalmente de acuerdo	Totalmente de acuerdo	Totalmente de acuerdo	Totalmente de acuerdo	Totalmente de acuerdo	Totalmente de acuerdo	Totalmente de acuerdo	Totalmente de acuerdo
24	Entre 22 y 24 años	Femenino	APPLIED SCIENCE	Hace más de un año	Sí	No	Tienda médica o farmacia	Cuando he tomado todos los antibióticos según las indicaciones	Falso	Falso	Infección de la piel o de la herida, Infección de la vejiga o infección del tracto urinario (ITU)	Bacterias resistentes a los antibóticos						Doctor o enfemera, Docente o investigador	Falso	Verdadero	Verdadero	No lo sé	No lo sé	Verdadero	No lo sé	Verdadero	Verdadero	Totalmente de acuerdo	Ni de acuerdo ni en desacuerdo	Totalmente de acuerdo	Totalmente de acuerdo	Totalmente de acuerdo	Totalmente de acuerdo	Ni de acuerdo ni en desacuerdo	Ni de acuerdo ni en desacuerdo	Totalmente de acuerdo	Totalmente en desacuerdo	Totalmente de acuerdo	Ni de acuerdo ni en desacuerdo	Totalmente de acuerdo	Totalmente de acuerdo
25	Entre 19 y 21 años	Femenino	APPLIED SCIENCE	En los últimos 6 meses	No	No	Amigo o familiar	Cuando me sienta mejor	Verdadero	Verdadero	Dolor de cabeza, Dolores en el cuerpo	No he oído							Verdadero	No lo sé	Verdadero	Verdadero	No lo sé	Verdadero	No lo sé	Verdadero	Verdadero	Totalmente de acuerdo	Totalmente de acuerdo	Totalmente de acuerdo	Totalmente de acuerdo	Totalmente de acuerdo	Totalmente de acuerdo	Totalmente de acuerdo	Totalmente de acuerdo	Totalmente de acuerdo	Totalmente de acuerdo	Totalmente de acuerdo	Totalmente de acuerdo	Totalmente de acuerdo	Totalmente de acuerdo
26	25 años o más	Femenino	SOCIAL SCIENCE	En los últimos 6 meses	No	Sí, recibí consejos sobre cómo tomarlos (p. ej. con comida, durante 7 días)	Tienda médica o farmacia	Cuando he tomado todos los antibióticos según las indicaciones	Falso	Falso	Infección de la piel o de la herida, Infección de la vejiga o infección del tracto urinario (ITU)	Resistencia a los antibióticos	Doctor o enfemera						Verdadero	Verdadero	Falso	Verdadero	Falso	Falso	Verdadero	Verdadero	Verdadero	Totalmente de acuerdo	Totalmente de acuerdo	Totalmente de acuerdo	Totalmente de acuerdo	Totalmente de acuerdo	Totalmente de acuerdo	Totalmente de acuerdo	Totalmente de acuerdo	Totalmente de acuerdo	Un poco en desacuerdo	Totalmente de acuerdo	Totalmente de acuerdo	Totalmente de acuerdo	Un poco en desacuerdo
27	18 años o menos	Femenino	APPLIED SCIENCE	En el último mes	Sí	Sí, recibí consejos sobre cómo tomarlos (p. ej. con comida, durante 7 días)	Tienda médica o farmacia	Cuando he tomado todos los antibióticos según las indicaciones	Verdadero	Verdadero	Fiebre, Dolores en el cuerpo, Diarrea, Resfrío y gripe, Dolor de cabeza, Dolor de garganta, Infección de la vejiga o infección del tracto urinario (ITU)	Bacterias resistentes a los antibóticos						Doctor o enfemera	Verdadero	Verdadero	Verdadero	Verdadero	No lo sé	Verdadero	No lo sé	Verdadero	No lo sé	Totalmente de acuerdo	Totalmente de acuerdo	Ni de acuerdo ni en desacuerdo	Totalmente de acuerdo	Totalmente de acuerdo	Totalmente de acuerdo	Totalmente de acuerdo	Totalmente de acuerdo	Totalmente en desacuerdo	Totalmente de acuerdo	Totalmente de acuerdo	Totalmente de acuerdo	Totalmente de acuerdo	Totalmente de acuerdo
28	18 años o menos	Femenino	SOCIAL SCIENCE	En el último mes	Sí	Sí, recibí consejos sobre cómo tomarlos (p. ej. con comida, durante 7 días)	Tienda médica o farmacia	Cuando he tomado todos los antibióticos según las indicaciones	Falso	No lo sé	Fiebre, Dolor de cabeza, Resfrío y gripe, Dolor de garganta, Dolores en el cuerpo, Diarrea	Resistencia a los antibióticos	Doctor o enfemera						Verdadero	Verdadero	Verdadero	No lo sé	No lo sé	No lo sé	No lo sé	Verdadero	Falso	Totalmente de acuerdo	Totalmente de acuerdo	Totalmente de acuerdo	Totalmente de acuerdo	Totalmente de acuerdo	Totalmente de acuerdo	Totalmente de acuerdo	Totalmente de acuerdo	Un poco de acuerdo	Totalmente de acuerdo	Un poco de acuerdo	Un poco de acuerdo	Totalmente de acuerdo	Ni de acuerdo ni en desacuerdo
29	25 años o más	Masculino	APPLIED SCIENCE	En los últimos 6 meses	Sí	Sí, recibí consejos sobre cómo tomarlos (p. ej. con comida, durante 7 días)	Tienda médica o farmacia	Cuando he tomado todos los antibióticos según las indicaciones	Falso	Falso	Malaria, Gonorrea, VIH / SIDA	Resistencia a los antibióticos	Doctor o enfemera						Verdadero	Falso	No lo sé	Verdadero	Falso	Falso	No lo sé	Verdadero	No lo sé	Totalmente de acuerdo	Totalmente de acuerdo	Totalmente de acuerdo	Totalmente de acuerdo	Totalmente de acuerdo	Totalmente de acuerdo	Totalmente de acuerdo	Totalmente de acuerdo	Totalmente en desacuerdo	Ni de acuerdo ni en desacuerdo	Totalmente de acuerdo	Ni de acuerdo ni en desacuerdo	Ni de acuerdo ni en desacuerdo	Un poco en desacuerdo
30	25 años o más	Femenino	SOCIAL SCIENCE	En los últimos 6 meses	No	No	Amigo o familiar	Cuando me sienta mejor	Verdadero	Falso	Dolores en el cuerpo, Infección de la vejiga o infección del tracto urinario (ITU), Fiebre, Dolor de cabeza, Dolor de garganta, Resfrío y gripe, Diarrea	Resistencia a los antibióticos	Doctor o enfemera						Verdadero	No lo sé	Verdadero	Verdadero	No lo sé	No lo sé	No lo sé	No lo sé	No lo sé	Totalmente de acuerdo	Un poco de acuerdo	Totalmente de acuerdo	Totalmente de acuerdo	Totalmente de acuerdo	Totalmente de acuerdo	Un poco de acuerdo	Totalmente de acuerdo	Ni de acuerdo ni en desacuerdo	Ni de acuerdo ni en desacuerdo	Totalmente de acuerdo	Totalmente de acuerdo	Un poco de acuerdo	Ni de acuerdo ni en desacuerdo
31	Entre 19 y 21 años	Femenino	SOCIAL SCIENCE	En el último mes	No	No	Tienda médica o farmacia	Cuando he tomado todos los antibióticos según las indicaciones	Verdadero	Falso	Gonorrea, Infección de la piel o de la herida, Sarampión, Resfrío y gripe, Infección de la vejiga o infección del tracto urinario (ITU)	Resistencia a los antibióticos	Miembro de familia o amigo (incluye medios sociales)						Verdadero	No lo sé	No lo sé	Verdadero	Falso	Falso	Verdadero	Verdadero	No lo sé	Un poco en desacuerdo	Un poco de acuerdo	Ni de acuerdo ni en desacuerdo	Totalmente de acuerdo	Totalmente de acuerdo	Ni de acuerdo ni en desacuerdo	Totalmente de acuerdo	Totalmente de acuerdo	Un poco de acuerdo	Ni de acuerdo ni en desacuerdo	Totalmente de acuerdo	Ni de acuerdo ni en desacuerdo	Un poco de acuerdo	Totalmente de acuerdo
32	18 años o menos	Femenino	APPLIED SCIENCE	En los últimos 6 meses	Sí	Sí, recibí consejos sobre cómo tomarlos (p. ej. con comida, durante 7 días)	Tienda médica o farmacia	Cuando he tomado todos los antibióticos según las indicaciones	Falso	No lo sé	Gonorrea, Dolor de garganta, Resfrío y gripe, VIH / SIDA, Diarrea, Fiebre, Malaria, Infección de la vejiga o infección del tracto urinario (ITU)	Resistencia a las medicinas					Doctor o enfemera, Docente o investigador, Farmacéutico, Miembro de familia o amigo (incluye medios sociales)		Verdadero	No lo sé	Falso	No lo sé	No lo sé	Falso	No lo sé	No lo sé	Falso	Totalmente de acuerdo	Ni de acuerdo ni en desacuerdo	Un poco en desacuerdo	Totalmente de acuerdo	Totalmente de acuerdo	Totalmente de acuerdo	Totalmente de acuerdo	Un poco de acuerdo	Un poco de acuerdo	Un poco de acuerdo	Totalmente de acuerdo	Totalmente de acuerdo	Totalmente de acuerdo	Ni de acuerdo ni en desacuerdo
33	25 años o más	Femenino	APPLIED SCIENCE	En el último año	Sí	Sí, recibí consejos sobre cómo tomarlos (p. ej. con comida, durante 7 días)	Tienda médica o farmacia	Cuando he tomado todos los antibióticos según las indicaciones	Falso	Falso	Infección de la piel o de la herida, Infección de la vejiga o infección del tracto urinario (ITU)	Resistencia a los antibióticos	Doctor o enfemera						Verdadero	Verdadero	Falso	Verdadero	Falso	Falso	Verdadero	Verdadero	Verdadero	Totalmente de acuerdo	Totalmente de acuerdo	Totalmente de acuerdo	Totalmente de acuerdo	Totalmente de acuerdo	Totalmente de acuerdo	Totalmente de acuerdo	Totalmente de acuerdo	Totalmente de acuerdo	Totalmente de acuerdo	Totalmente de acuerdo	Totalmente de acuerdo	Totalmente de acuerdo	Totalmente de acuerdo
34	25 años o más	Femenino	APPLIED SCIENCE	En los últimos 6 meses	Sí	Sí, recibí consejos sobre cómo tomarlos (p. ej. con comida, durante 7 días)	Tienda médica o farmacia	Cuando he tomado todos los antibióticos según las indicaciones	Falso	Falso	Infección de la vejiga o infección del tracto urinario (ITU), Gonorrea, VIH / SIDA, Diarrea, Malaria, Infección de la piel o de la herida	Resistencia a los antibióticos	Doctor o enfemera, Medios de comunicación (periódicos, TV, radio)						Verdadero	Verdadero	Verdadero	Verdadero	Falso	Falso	Falso	Falso	No lo sé	Totalmente de acuerdo	Totalmente de acuerdo	Un poco de acuerdo	Totalmente de acuerdo	Totalmente de acuerdo	Totalmente de acuerdo	Un poco de acuerdo	Un poco de acuerdo	Totalmente de acuerdo	Un poco de acuerdo	Totalmente de acuerdo	Totalmente de acuerdo	Totalmente de acuerdo	Totalmente de acuerdo
35	18 años o menos	Masculino	APPLIED SCIENCE	En el último mes	Sí	Sí, recibí consejos sobre cómo tomarlos (p. ej. con comida, durante 7 días)	Tienda médica o farmacia	Cuando me sienta mejor	Falso	Falso	Malaria, Infección de la vejiga o infección del tracto urinario (ITU), Fiebre, Dolor de garganta, Sarampión	Bacterias resistentes a los antibóticos						Doctor o enfemera	Verdadero	No lo sé	Verdadero	Verdadero	Falso	Falso	No lo sé	No lo sé	No lo sé	Totalmente de acuerdo	Totalmente de acuerdo	Totalmente de acuerdo	Totalmente de acuerdo	Totalmente de acuerdo	Totalmente de acuerdo	Totalmente de acuerdo	Totalmente de acuerdo	Ni de acuerdo ni en desacuerdo	Ni de acuerdo ni en desacuerdo	Ni de acuerdo ni en desacuerdo	Ni de acuerdo ni en desacuerdo	Ni de acuerdo ni en desacuerdo	Ni de acuerdo ni en desacuerdo
36	Entre 22 y 24 años	Femenino	SOCIAL SCIENCE	No puedo recordar	Sí	Sí, recibí consejos sobre cómo tomarlos (p. ej. con comida, durante 7 días)	Tienda médica o farmacia	Cuando he tomado todos los antibióticos según las indicaciones	Falso	Falso	VIH / SIDA	Resistencia a los antibióticos	Doctor o enfemera, Miembro de familia o amigo (incluye medios sociales)						Verdadero	Falso	Verdadero	Falso	No lo sé	Falso	Falso	Falso	No lo sé	Totalmente en desacuerdo	Ni de acuerdo ni en desacuerdo	Totalmente en desacuerdo	Totalmente en desacuerdo	Totalmente en desacuerdo	Totalmente en desacuerdo	Un poco en desacuerdo	Ni de acuerdo ni en desacuerdo	Ni de acuerdo ni en desacuerdo	Un poco en desacuerdo	Un poco en desacuerdo	Ni de acuerdo ni en desacuerdo	Un poco en desacuerdo	Un poco en desacuerdo
37	Entre 19 y 21 años	Femenino	APPLIED SCIENCE	Hace más de un año	Sí	Sí, recibí consejos sobre cómo tomarlos (p. ej. con comida, durante 7 días)	Tienda médica o farmacia	Cuando he tomado todos los antibióticos según las indicaciones	Falso	Falso	Fiebre, Infección de la piel o de la herida, Dolor de garganta, Infección de la vejiga o infección del tracto urinario (ITU), Diarrea, Gonorrea	Resitencia Antimicrobiana			Doctor o enfemera, Docente o investigador, Miembro de familia o amigo (incluye medios sociales)				Verdadero	Verdadero	Verdadero	Verdadero	Falso	Verdadero	Verdadero	Verdadero	No lo sé	Totalmente de acuerdo	Totalmente de acuerdo	Totalmente de acuerdo	Totalmente de acuerdo	Totalmente de acuerdo	Totalmente de acuerdo	Ni de acuerdo ni en desacuerdo	Un poco de acuerdo	Totalmente de acuerdo	Un poco de acuerdo	Totalmente de acuerdo	Un poco en desacuerdo	Totalmente de acuerdo	Totalmente de acuerdo
38	25 años o más	Masculino	SOCIAL SCIENCE	Hace más de un año	Sí	Sí, recibí consejos sobre cómo tomarlos (p. ej. con comida, durante 7 días)	Tienda médica o farmacia	Cuando he tomado todos los antibióticos según las indicaciones	Falso	Falso	Infección de la vejiga o infección del tracto urinario (ITU), Infección de la piel o de la herida	Bacterias resistentes a los antibóticos						Doctor o enfemera, Docente o investigador, Miembro de familia o amigo (incluye medios sociales), Medios de comunicación (periódicos, TV, radio)	Falso	Verdadero	Verdadero	Verdadero	Falso	Falso	Verdadero	Verdadero	Verdadero	Totalmente de acuerdo	Ni de acuerdo ni en desacuerdo	Totalmente de acuerdo	Totalmente de acuerdo	Un poco de acuerdo	Totalmente de acuerdo	Ni de acuerdo ni en desacuerdo	Un poco de acuerdo	Totalmente de acuerdo	Ni de acuerdo ni en desacuerdo	Totalmente de acuerdo	Totalmente en desacuerdo	Totalmente de acuerdo	Totalmente en desacuerdo
39	25 años o más	Femenino	SOCIAL SCIENCE	En el último mes	Sí	Sí, recibí consejos sobre cómo tomarlos (p. ej. con comida, durante 7 días)	Tienda médica o farmacia	Cuando he tomado todos los antibióticos según las indicaciones	Falso	Falso	Sarampión, VIH / SIDA, Resfrío y gripe, Dolor de garganta, Dolores en el cuerpo, Diarrea, Infección de la piel o de la herida, Gonorrea, Dolor de cabeza, Malaria, Fiebre, Infección de la vejiga o infección del tracto urinario (ITU)	Resistencia a las medicinas					Doctor o enfemera		Verdadero	Verdadero	Verdadero	Verdadero	Falso	Falso	Verdadero	Verdadero	Falso	Totalmente de acuerdo	Totalmente de acuerdo	Totalmente de acuerdo	Totalmente de acuerdo	Totalmente de acuerdo	Totalmente de acuerdo	Totalmente de acuerdo	Totalmente de acuerdo	Totalmente de acuerdo	Totalmente de acuerdo	Totalmente de acuerdo	Un poco de acuerdo	Totalmente de acuerdo	Totalmente de acuerdo
40	25 años o más	Masculino	SOCIAL SCIENCE	En los últimos 6 meses	No	No	Tienda médica o farmacia	Cuando me sienta mejor	Falso	Verdadero	Dolor de cabeza, Dolor de garganta, Resfrío y gripe	No he oído							Verdadero	Verdadero	Verdadero	Verdadero	Falso	Falso	Verdadero	Verdadero	Verdadero	Totalmente de acuerdo	Totalmente de acuerdo	Totalmente de acuerdo	Totalmente de acuerdo	Totalmente de acuerdo	Totalmente de acuerdo	Totalmente de acuerdo	Totalmente de acuerdo	Un poco de acuerdo	Totalmente de acuerdo	Un poco de acuerdo	Un poco de acuerdo	Un poco de acuerdo	Un poco de acuerdo
41	Entre 19 y 21 años	Femenino	APPLIED SCIENCE	Hace más de un año	Sí	Sí, recibí consejos sobre cómo tomarlos (p. ej. con comida, durante 7 días)	Tienda médica o farmacia	Cuando he tomado todos los antibióticos según las indicaciones	Falso	Falso	Infección de la vejiga o infección del tracto urinario (ITU), Infección de la piel o de la herida, Dolor de garganta, Resfrío y gripe	Resistencia a los antibióticos	Doctor o enfemera, Docente o investigador, Campañas específicas						Verdadero	Verdadero	Verdadero	Verdadero	Falso	Falso	Verdadero	Verdadero	No lo sé	Totalmente de acuerdo	Un poco de acuerdo	Totalmente de acuerdo	Totalmente de acuerdo	Totalmente de acuerdo	Totalmente de acuerdo	Totalmente de acuerdo	Totalmente de acuerdo	Totalmente de acuerdo	Ni de acuerdo ni en desacuerdo	Totalmente de acuerdo	Un poco de acuerdo	Totalmente de acuerdo	Totalmente de acuerdo
42	Entre 22 y 24 años	Femenino	APPLIED SCIENCE	En el último mes	Sí	Sí, recibí consejos sobre cómo tomarlos (p. ej. con comida, durante 7 días)	Tienda médica o farmacia	Cuando he tomado todos los antibióticos según las indicaciones	Falso	Falso	Infección de la vejiga o infección del tracto urinario (ITU), Gonorrea, Infección de la piel o de la herida	Resitencia Antimicrobiana			Doctor o enfemera, Docente o investigador, Medios de comunicación (periódicos, TV, radio)				Verdadero	Verdadero	Verdadero	Verdadero	Verdadero	Verdadero	Verdadero	Verdadero	Verdadero	Totalmente de acuerdo	Totalmente de acuerdo	Totalmente en desacuerdo	Totalmente de acuerdo	Totalmente de acuerdo	Totalmente de acuerdo	Totalmente de acuerdo	Totalmente de acuerdo	Totalmente de acuerdo	Un poco en desacuerdo	Totalmente de acuerdo	Un poco de acuerdo	Totalmente de acuerdo	Un poco en desacuerdo
43	Entre 19 y 21 años	Femenino	APPLIED SCIENCE	En el último mes	Sí	Sí, recibí consejos sobre cómo tomarlos (p. ej. con comida, durante 7 días)	Tienda médica o farmacia	Cuando me sienta mejor	Falso	Falso	Infección de la vejiga o infección del tracto urinario (ITU), Dolor de garganta, Fiebre, Dolores en el cuerpo, Dolor de cabeza, Resfrío y gripe	No he oído							Verdadero	Verdadero	Verdadero	Verdadero	Falso	Falso	Falso	Falso	No lo sé	Totalmente de acuerdo	Totalmente de acuerdo	Un poco de acuerdo	Totalmente de acuerdo	Totalmente de acuerdo	Totalmente de acuerdo	Totalmente de acuerdo	Un poco en desacuerdo	Un poco de acuerdo	Un poco de acuerdo	Totalmente de acuerdo	Ni de acuerdo ni en desacuerdo	Totalmente de acuerdo	Totalmente de acuerdo
44	Entre 22 y 24 años	Masculino	APPLIED SCIENCE	En los últimos 6 meses	Sí	Sí, recibí consejos sobre cómo tomarlos (p. ej. con comida, durante 7 días)	Tienda médica o farmacia	Cuando he tomado todos los antibióticos según las indicaciones	No lo sé	Verdadero	Infección de la vejiga o infección del tracto urinario (ITU), Infección de la piel o de la herida, Dolor de garganta	Bacterias resistentes a los antibóticos						Medios de comunicación (periódicos, TV, radio)	Falso	Verdadero	Verdadero	No lo sé	Falso	Falso	Verdadero	No lo sé	No lo sé	Un poco de acuerdo	Ni de acuerdo ni en desacuerdo	Ni de acuerdo ni en desacuerdo	Totalmente de acuerdo	Un poco de acuerdo	Ni de acuerdo ni en desacuerdo	Un poco de acuerdo	Un poco de acuerdo	Ni de acuerdo ni en desacuerdo	Ni de acuerdo ni en desacuerdo	Totalmente de acuerdo	Un poco en desacuerdo	Ni de acuerdo ni en desacuerdo	Ni de acuerdo ni en desacuerdo
45	Entre 19 y 21 años	Masculino	SOCIAL SCIENCE	En los últimos 6 meses	Sí	Sí, recibí consejos sobre cómo tomarlos (p. ej. con comida, durante 7 días)	Tienda médica o farmacia	Cuando he tomado todos los antibióticos según las indicaciones	Falso	Falso	Sarampión, Gonorrea, Malaria, Infección de la piel o de la herida, Diarrea, Resfrío y gripe, VIH / SIDA	Resistencia a los antibióticos	Doctor o enfemera, Miembro de familia o amigo (incluye medios sociales), Medios de comunicación (periódicos, TV, radio)						Verdadero	Verdadero	Verdadero	Verdadero	Falso	Falso	No lo sé	Verdadero	No lo sé	Totalmente de acuerdo	Un poco de acuerdo	Un poco de acuerdo	Totalmente de acuerdo	Totalmente de acuerdo	Totalmente de acuerdo	Totalmente de acuerdo	Totalmente de acuerdo	Un poco de acuerdo	Un poco de acuerdo	Totalmente de acuerdo	Un poco de acuerdo	Totalmente de acuerdo	Un poco en desacuerdo
46	Entre 19 y 21 años	Femenino	APPLIED SCIENCE	En el último mes	Sí	Sí, recibí consejos sobre cómo tomarlos (p. ej. con comida, durante 7 días)	Tienda médica o farmacia	Cuando he tomado todos los antibióticos según las indicaciones	No lo sé	No lo sé	Infección de la vejiga o infección del tracto urinario (ITU), Infección de la piel o de la herida, Dolores en el cuerpo, Resfrío y gripe, Dolor de garganta, Dolor de cabeza	Resistencia a los antibióticos	Doctor o enfemera, Miembro de familia o amigo (incluye medios sociales), Medios de comunicación (periódicos, TV, radio), Campañas específicas						Verdadero	No lo sé	Verdadero	No lo sé	Falso	Falso	No lo sé	Verdadero	Verdadero	Un poco de acuerdo	Ni de acuerdo ni en desacuerdo	Un poco de acuerdo	Totalmente de acuerdo	Totalmente de acuerdo	Totalmente de acuerdo	Un poco de acuerdo	Totalmente de acuerdo	Un poco de acuerdo	Totalmente de acuerdo	Totalmente de acuerdo	Un poco de acuerdo	Totalmente de acuerdo	Un poco de acuerdo
47	18 años o menos	Femenino	SOCIAL SCIENCE	No puedo recordar	No	No	Los tenía guardados de una vez anterior	Cuando me sienta mejor	Verdadero	Verdadero	VIH / SIDA, Dolor de garganta, Infección de la vejiga o infección del tracto urinario (ITU), Dolor de cabeza, Gonorrea, Resfrío y gripe, Fiebre, Diarrea, Malaria, Infección de la piel o de la herida, Dolores en el cuerpo, Sarampión	No he oído							No lo sé	No lo sé	No lo sé	No lo sé	No lo sé	No lo sé	No lo sé	No lo sé	No lo sé	Un poco en desacuerdo	Un poco de acuerdo	Un poco de acuerdo	Totalmente de acuerdo	Totalmente de acuerdo	Un poco en desacuerdo	Ni de acuerdo ni en desacuerdo	Un poco de acuerdo	Ni de acuerdo ni en desacuerdo	Ni de acuerdo ni en desacuerdo	Totalmente de acuerdo	Ni de acuerdo ni en desacuerdo	Un poco de acuerdo	Ni de acuerdo ni en desacuerdo
48	Entre 19 y 21 años	Masculino	SOCIAL SCIENCE	No puedo recordar	No puedo recordar	Sí, recibí consejos sobre cómo tomarlos (p. ej. con comida, durante 7 días)	Tienda médica o farmacia	Cuando he tomado todos los antibióticos según las indicaciones	Falso	Falso	Gonorrea, VIH / SIDA, Malaria, Infección de la vejiga o infección del tracto urinario (ITU), Sarampión	Resistencia a los antibióticos	Doctor o enfemera, Miembro de familia o amigo (incluye medios sociales), Medios de comunicación (periódicos, TV, radio)						Verdadero	Verdadero	Verdadero	Verdadero	Falso	Falso	No lo sé	No lo sé	No lo sé	Totalmente de acuerdo	Un poco de acuerdo	Un poco de acuerdo	Totalmente de acuerdo	Totalmente de acuerdo	Totalmente de acuerdo	Totalmente de acuerdo	Totalmente de acuerdo	Ni de acuerdo ni en desacuerdo	Ni de acuerdo ni en desacuerdo	Totalmente de acuerdo	Totalmente de acuerdo	Totalmente de acuerdo	Ni de acuerdo ni en desacuerdo
49	25 años o más	Femenino	APPLIED SCIENCE	No puedo recordar	No	No	Tienda médica o farmacia	Cuando he tomado todos los antibióticos según las indicaciones	Falso	Falso	Infección de la vejiga o infección del tracto urinario (ITU), Infección de la piel o de la herida, Gonorrea, Diarrea	Superbacterias		Docente o investigador					Verdadero	Verdadero	Verdadero	Verdadero	Falso	Verdadero	Verdadero	Verdadero	Verdadero	Totalmente de acuerdo	Ni de acuerdo ni en desacuerdo	Totalmente en desacuerdo	Totalmente de acuerdo	Totalmente de acuerdo	Totalmente de acuerdo	Un poco de acuerdo	Ni de acuerdo ni en desacuerdo	Totalmente de acuerdo	Un poco en desacuerdo	Totalmente de acuerdo	Un poco de acuerdo	Un poco de acuerdo	Ni de acuerdo ni en desacuerdo
50	18 años o menos	Femenino	SOCIAL SCIENCE	En el último mes	No	Sí, recibí consejos sobre cómo tomarlos (p. ej. con comida, durante 7 días)	Tienda médica o farmacia	Cuando he tomado todos los antibióticos según las indicaciones	Falso	No lo sé	VIH / SIDA, Infección de la vejiga o infección del tracto urinario (ITU), Resfrío y gripe, Infección de la piel o de la herida	Resistencia a los antibióticos	Doctor o enfemera						Verdadero	Verdadero	Falso	Falso	Falso	Falso	Falso	Verdadero	No lo sé	Totalmente de acuerdo	Totalmente de acuerdo	Totalmente de acuerdo	Totalmente de acuerdo	Totalmente de acuerdo	Totalmente de acuerdo	Totalmente de acuerdo	Totalmente de acuerdo	Ni de acuerdo ni en desacuerdo	Ni de acuerdo ni en desacuerdo	Totalmente de acuerdo	Ni de acuerdo ni en desacuerdo	Totalmente de acuerdo	Un poco de acuerdo
51	Entre 22 y 24 años	Femenino	APPLIED SCIENCE	No puedo recordar	Sí	Sí, recibí consejos sobre cómo tomarlos (p. ej. con comida, durante 7 días)	Tienda médica o farmacia	Cuando he tomado todos los antibióticos según las indicaciones	Falso	Falso	Fiebre, Diarrea, Gonorrea, Infección de la vejiga o infección del tracto urinario (ITU), Malaria, Infección de la piel o de la herida	Resistencia a los antibióticos	Doctor o enfemera, Docente o investigador, Medios de comunicación (periódicos, TV, radio)						Verdadero	Verdadero	Verdadero	Verdadero	Falso	Falso	Falso	Verdadero	Verdadero	Totalmente de acuerdo	Totalmente de acuerdo	Totalmente de acuerdo	Totalmente de acuerdo	Totalmente de acuerdo	Totalmente de acuerdo	Totalmente de acuerdo	Totalmente de acuerdo	Totalmente de acuerdo	Un poco de acuerdo	Totalmente de acuerdo	Un poco de acuerdo	Totalmente de acuerdo	Totalmente de acuerdo
52	25 años o más	Masculino	APPLIED SCIENCE	Hace más de un año	Sí	Sí, recibí consejos sobre cómo tomarlos (p. ej. con comida, durante 7 días)	Tienda médica o farmacia	Cuando he tomado todos los antibióticos según las indicaciones	Falso	Falso	Infección de la piel o de la herida, Malaria, Gonorrea, Infección de la vejiga o infección del tracto urinario (ITU)	Resitencia Antimicrobiana			Doctor o enfemera, Campañas específicas				Verdadero	Verdadero	Verdadero	Verdadero	Falso	Verdadero	Verdadero	Verdadero	Falso	Totalmente de acuerdo	Totalmente de acuerdo	Totalmente de acuerdo	Totalmente de acuerdo	Totalmente de acuerdo	Totalmente de acuerdo	Totalmente de acuerdo	Totalmente de acuerdo	Totalmente de acuerdo	Totalmente de acuerdo	Un poco de acuerdo	Totalmente de acuerdo	Totalmente de acuerdo	Un poco de acuerdo
53	Entre 22 y 24 años	Masculino	APPLIED SCIENCE	En el último año	Sí	Sí, recibí consejos sobre cómo tomarlos (p. ej. con comida, durante 7 días)	Tienda médica o farmacia	Cuando he tomado todos los antibióticos según las indicaciones	Falso	Falso	Infección de la piel o de la herida, Gonorrea, Infección de la vejiga o infección del tracto urinario (ITU)	Resistencia a los antibióticos	Medios de comunicación (periódicos, TV, radio)						Falso	Verdadero	Verdadero	Verdadero	Falso	Falso	Verdadero	Verdadero	No lo sé	Totalmente de acuerdo	Totalmente de acuerdo	Totalmente de acuerdo	Totalmente de acuerdo	Totalmente de acuerdo	Totalmente de acuerdo	Ni de acuerdo ni en desacuerdo	Ni de acuerdo ni en desacuerdo	Totalmente de acuerdo	Ni de acuerdo ni en desacuerdo	Totalmente de acuerdo	Ni de acuerdo ni en desacuerdo	Totalmente de acuerdo	Totalmente en desacuerdo
54	Entre 19 y 21 años	Femenino	APPLIED SCIENCE	En los últimos 6 meses	No	Sí, recibí consejos sobre cómo tomarlos (p. ej. con comida, durante 7 días)	Tienda médica o farmacia	Cuando he tomado todos los antibióticos según las indicaciones	Falso	Verdadero	Infección de la vejiga o infección del tracto urinario (ITU), Fiebre, Infección de la piel o de la herida	Superbacterias		Docente o investigador					Verdadero	Verdadero	Verdadero	Verdadero	Falso	Falso	No lo sé	Verdadero	No lo sé	Totalmente de acuerdo	Un poco de acuerdo	Totalmente de acuerdo	Totalmente de acuerdo	Totalmente de acuerdo	Totalmente de acuerdo	Ni de acuerdo ni en desacuerdo	Ni de acuerdo ni en desacuerdo	Totalmente de acuerdo	Un poco de acuerdo	Totalmente de acuerdo	Un poco en desacuerdo	Totalmente de acuerdo	Ni de acuerdo ni en desacuerdo
55	25 años o más	Femenino	SOCIAL SCIENCE	En los últimos 6 meses	Sí	Sí, recibí consejos sobre cómo tomarlos (p. ej. con comida, durante 7 días)	Tienda médica o farmacia	Cuando he tomado todos los antibióticos según las indicaciones	Falso	Falso	Dolor de garganta, Infección de la vejiga o infección del tracto urinario (ITU), VIH / SIDA, Infección de la piel o de la herida	Resistencia a los antibióticos	Doctor o enfemera						Verdadero	Verdadero	Verdadero	Verdadero	Falso	Verdadero	No lo sé	No lo sé	No lo sé	Totalmente de acuerdo	Totalmente de acuerdo	Totalmente de acuerdo	Totalmente de acuerdo	Totalmente de acuerdo	Totalmente de acuerdo	Totalmente de acuerdo	Un poco en desacuerdo	Ni de acuerdo ni en desacuerdo	Ni de acuerdo ni en desacuerdo	Un poco de acuerdo	Un poco de acuerdo	Totalmente de acuerdo	Un poco de acuerdo
56	18 años o menos	Femenino	SOCIAL SCIENCE	En los últimos 6 meses	No puedo recordar	Sí, recibí consejos sobre cómo tomarlos (p. ej. con comida, durante 7 días)	Tienda médica o farmacia	Cuando he tomado todos los antibióticos según las indicaciones	Verdadero	Verdadero	Dolor de cabeza	Resistencia a los antibióticos	Miembro de familia o amigo (incluye medios sociales), Medios de comunicación (periódicos, TV, radio)						Verdadero	Falso	Verdadero	Falso	No lo sé	Verdadero	Falso	Falso	Falso	Ni de acuerdo ni en desacuerdo	Ni de acuerdo ni en desacuerdo	Ni de acuerdo ni en desacuerdo	Totalmente de acuerdo	Totalmente de acuerdo	Totalmente de acuerdo	Totalmente de acuerdo	Totalmente de acuerdo	Totalmente de acuerdo	Totalmente de acuerdo	Ni de acuerdo ni en desacuerdo	Un poco en desacuerdo	Totalmente de acuerdo	Totalmente de acuerdo
57	25 años o más	Masculino	SOCIAL SCIENCE	Hace más de un año	Sí	Sí, recibí consejos sobre cómo tomarlos (p. ej. con comida, durante 7 días)	Tienda médica o farmacia	Cuando he tomado todos los antibióticos según las indicaciones	Falso	Falso	Infección de la piel o de la herida, Dolor de garganta	Bacterias resistentes a los antibóticos						Doctor o enfemera, Docente o investigador, Farmacéutico	Verdadero	Verdadero	Verdadero	Verdadero	Falso	Falso	Verdadero	Verdadero	No lo sé	Totalmente de acuerdo	Ni de acuerdo ni en desacuerdo	Totalmente de acuerdo	Totalmente de acuerdo	Totalmente de acuerdo	Totalmente de acuerdo	Totalmente de acuerdo	Totalmente de acuerdo	Totalmente de acuerdo	Totalmente de acuerdo	Totalmente de acuerdo	Totalmente de acuerdo	Totalmente de acuerdo	Totalmente de acuerdo
58	25 años o más	Masculino	SOCIAL SCIENCE	En los últimos 6 meses	No	Sí, recibí consejos sobre cómo tomarlos (p. ej. con comida, durante 7 días)	Tienda médica o farmacia	Cuando he tomado todos los antibióticos según las indicaciones	Falso	Falso	VIH / SIDA, Malaria, Dolor de cabeza, Sarampión, Dolores en el cuerpo, Resfrío y gripe, Gonorrea, Dolor de garganta, Diarrea, Infección de la vejiga o infección del tracto urinario (ITU), Infección de la piel o de la herida, Fiebre	Resistencia a las medicinas					Farmacéutico, Miembro de familia o amigo (incluye medios sociales)		Falso	No lo sé	No lo sé	No lo sé	No lo sé	Falso	No lo sé	No lo sé	Falso	Totalmente de acuerdo	Un poco de acuerdo	Un poco de acuerdo	Totalmente de acuerdo	Totalmente de acuerdo	Totalmente de acuerdo	Totalmente de acuerdo	Totalmente de acuerdo	Un poco de acuerdo	Totalmente de acuerdo	Totalmente de acuerdo	Un poco de acuerdo	Totalmente de acuerdo	Totalmente de acuerdo
59	Entre 19 y 21 años	Femenino	SOCIAL SCIENCE	En los últimos 6 meses	Sí	Sí, recibí consejos sobre cómo tomarlos (p. ej. con comida, durante 7 días)	Tienda médica o farmacia	No lo sé	Falso	No lo sé	Dolor de cabeza, Dolores en el cuerpo, Dolor de garganta, Infección de la vejiga o infección del tracto urinario (ITU), Resfrío y gripe	Resistencia a las medicinas					Doctor o enfemera, Miembro de familia o amigo (incluye medios sociales), Medios de comunicación (periódicos, TV, radio)		Verdadero	No lo sé	Falso	No lo sé	Falso	No lo sé	Falso	Verdadero	No lo sé	Un poco de acuerdo	Un poco de acuerdo	Totalmente de acuerdo	Totalmente de acuerdo	Totalmente de acuerdo	Un poco de acuerdo	Totalmente de acuerdo	Un poco de acuerdo	Ni de acuerdo ni en desacuerdo	Un poco de acuerdo	Totalmente de acuerdo	Ni de acuerdo ni en desacuerdo	Un poco de acuerdo	Totalmente de acuerdo
60	25 años o más	Femenino	APPLIED SCIENCE	En el último mes	No	Sí, recibí consejos sobre cómo tomarlos (p. ej. con comida, durante 7 días)	Tienda médica o farmacia	Cuando he tomado todos los antibióticos según las indicaciones	Falso	Verdadero	Dolor de garganta, Diarrea, Infección de la vejiga o infección del tracto urinario (ITU), Infección de la piel o de la herida	Resistencia a los antibióticos	Doctor o enfemera, Miembro de familia o amigo (incluye medios sociales)						Verdadero	Verdadero	Verdadero	Verdadero	Falso	Falso	Falso	Verdadero	No lo sé	Totalmente de acuerdo	Ni de acuerdo ni en desacuerdo	Totalmente de acuerdo	Totalmente de acuerdo	Totalmente de acuerdo	Totalmente de acuerdo	Totalmente de acuerdo	Totalmente de acuerdo	Totalmente de acuerdo	Totalmente de acuerdo	Totalmente de acuerdo	Totalmente en desacuerdo	Totalmente de acuerdo	Totalmente de acuerdo
61	Entre 19 y 21 años	Femenino	APPLIED SCIENCE	En el último mes	Sí	Sí, recibí consejos sobre cómo tomarlos (p. ej. con comida, durante 7 días)	Tienda médica o farmacia	Cuando he tomado todos los antibióticos según las indicaciones	Falso	Falso	Infección de la vejiga o infección del tracto urinario (ITU), Resfrío y gripe, Gonorrea	Bacterias resistentes a los antibóticos						Docente o investigador	Verdadero	Verdadero	Verdadero	Verdadero	Falso	Falso	No lo sé	Verdadero	Verdadero	Totalmente de acuerdo	Ni de acuerdo ni en desacuerdo	Totalmente de acuerdo	Totalmente de acuerdo	Totalmente de acuerdo	Totalmente de acuerdo	Un poco de acuerdo	Un poco de acuerdo	Un poco de acuerdo	Ni de acuerdo ni en desacuerdo	Totalmente de acuerdo	Ni de acuerdo ni en desacuerdo	Totalmente de acuerdo	Totalmente de acuerdo
62	25 años o más	Masculino	SOCIAL SCIENCE	Hace más de un año	Sí	Sí, recibí consejos sobre cómo tomarlos (p. ej. con comida, durante 7 días)	Tienda médica o farmacia	Cuando he tomado todos los antibióticos según las indicaciones	Falso	Falso	Gonorrea, Infección de la vejiga o infección del tracto urinario (ITU), Infección de la piel o de la herida	Resitencia Antimicrobiana			Doctor o enfemera				Falso	Verdadero	Verdadero	Falso	Falso	Verdadero	Verdadero	Verdadero	Verdadero	Un poco de acuerdo	Totalmente de acuerdo	Totalmente de acuerdo	Totalmente en desacuerdo	Totalmente de acuerdo	Totalmente de acuerdo	Totalmente en desacuerdo	Totalmente en desacuerdo	Ni de acuerdo ni en desacuerdo	Un poco de acuerdo	Un poco de acuerdo	Un poco en desacuerdo	Un poco de acuerdo	Totalmente de acuerdo
63	25 años o más	Femenino	SOCIAL SCIENCE	Hace más de un año	Sí	Sí, recibí consejos sobre cómo tomarlos (p. ej. con comida, durante 7 días)	Tienda médica o farmacia	Cuando me sienta mejor	Falso	Falso	Infección de la vejiga o infección del tracto urinario (ITU), Infección de la piel o de la herida, Resfrío y gripe	Resistencia a los antibióticos	Doctor o enfemera, Docente o investigador, Farmacéutico, Miembro de familia o amigo (incluye medios sociales), Medios de comunicación (periódicos, TV, radio)						Verdadero	Verdadero	Verdadero	Verdadero	Falso	Verdadero	Verdadero	Verdadero	Verdadero	Totalmente de acuerdo	Un poco de acuerdo	Un poco en desacuerdo	Totalmente de acuerdo	Totalmente de acuerdo	Un poco de acuerdo	Un poco de acuerdo	Un poco de acuerdo	Ni de acuerdo ni en desacuerdo	Un poco de acuerdo	Totalmente de acuerdo	Un poco en desacuerdo	Un poco de acuerdo	Un poco de acuerdo
64	Entre 22 y 24 años	Femenino	SOCIAL SCIENCE	En los últimos 6 meses	No	No	Tienda médica o farmacia	Cuando he tomado todos los antibióticos según las indicaciones	No lo sé	Verdadero	Infección de la vejiga o infección del tracto urinario (ITU), Resfrío y gripe, Diarrea, Infección de la piel o de la herida	Resistencia a las medicinas					Docente o investigador, Farmacéutico		Verdadero	No lo sé	Falso	Verdadero	Falso	Verdadero	Falso	Falso	Falso	Un poco de acuerdo	Totalmente de acuerdo	Totalmente de acuerdo	Totalmente de acuerdo	Totalmente de acuerdo	Totalmente de acuerdo	Un poco de acuerdo	Totalmente de acuerdo	Totalmente de acuerdo	Ni de acuerdo ni en desacuerdo	Totalmente de acuerdo	Un poco de acuerdo	Totalmente de acuerdo	Un poco de acuerdo
65	Entre 22 y 24 años	Masculino	APPLIED SCIENCE	En el último año	Sí	Sí, recibí consejos sobre cómo tomarlos (p. ej. con comida, durante 7 días)	Tienda médica o farmacia	Cuando he tomado todos los antibióticos según las indicaciones	Falso	Falso	Infección de la piel o de la herida, Sarampión, Infección de la vejiga o infección del tracto urinario (ITU), Fiebre, Dolor de garganta, Gonorrea	Resistencia a los antibióticos	Doctor o enfemera, Docente o investigador, Miembro de familia o amigo (incluye medios sociales)						Verdadero	Verdadero	Verdadero	Verdadero	Falso	Verdadero	Falso	Verdadero	Verdadero	Totalmente de acuerdo	Totalmente de acuerdo	Totalmente de acuerdo	Totalmente de acuerdo	Totalmente de acuerdo	Totalmente de acuerdo	Totalmente de acuerdo	Totalmente de acuerdo	Totalmente de acuerdo	Un poco de acuerdo	Totalmente de acuerdo	Un poco de acuerdo	Totalmente de acuerdo	Totalmente de acuerdo
66	Entre 19 y 21 años	Masculino	APPLIED SCIENCE	En el último mes	Sí	Sí, recibí consejos sobre cómo tomarlos (p. ej. con comida, durante 7 días)	Los tenía guardados de una vez anterior	Cuando he tomado todos los antibióticos según las indicaciones	Falso	Falso	Dolor de garganta, Infección de la piel o de la herida, Fiebre, Infección de la vejiga o infección del tracto urinario (ITU), Diarrea	Resitencia Antimicrobiana			Doctor o enfemera, Medios de comunicación (periódicos, TV, radio), Campañas específicas				Verdadero	Verdadero	Verdadero	Verdadero	Falso	Falso	No lo sé	Verdadero	Verdadero	Totalmente de acuerdo	Un poco de acuerdo	Ni de acuerdo ni en desacuerdo	Totalmente de acuerdo	Totalmente de acuerdo	Totalmente de acuerdo	Un poco de acuerdo	Un poco de acuerdo	Totalmente de acuerdo	Un poco en desacuerdo	Totalmente de acuerdo	Un poco de acuerdo	Un poco de acuerdo	Ni de acuerdo ni en desacuerdo
67	25 años o más	Femenino	SOCIAL SCIENCE	Hace más de un año	Sí	Sí, recibí consejos sobre cómo tomarlos (p. ej. con comida, durante 7 días)	Tienda médica o farmacia	Cuando he tomado todos los antibióticos según las indicaciones	Falso	Falso	Infección de la vejiga o infección del tracto urinario (ITU), Gonorrea, Infección de la piel o de la herida, Dolor de garganta, Malaria	Bacterias resistentes a los antibóticos						Doctor o enfemera	Verdadero	Verdadero	No lo sé	No lo sé	Falso	No lo sé	No lo sé	Verdadero	No lo sé	Totalmente de acuerdo	Totalmente de acuerdo	Totalmente de acuerdo	Totalmente de acuerdo	Totalmente de acuerdo	Totalmente de acuerdo	Totalmente de acuerdo	Un poco de acuerdo	Ni de acuerdo ni en desacuerdo	Un poco de acuerdo	Totalmente de acuerdo	Ni de acuerdo ni en desacuerdo	Ni de acuerdo ni en desacuerdo	Ni de acuerdo ni en desacuerdo
68	25 años o más	Masculino	APPLIED SCIENCE	En el último mes	Sí	Sí, recibí consejos sobre cómo tomarlos (p. ej. con comida, durante 7 días)	Tienda médica o farmacia	Cuando he tomado todos los antibióticos según las indicaciones	Falso	Falso	Dolor de garganta, Gonorrea, Sarampión, Infección de la vejiga o infección del tracto urinario (ITU), Malaria, Resfrío y gripe, Fiebre, VIH / SIDA	Resistencia a los antibióticos	Doctor o enfemera						Verdadero	Verdadero	Verdadero	Verdadero	Verdadero	Verdadero	Falso	Verdadero	Verdadero	Totalmente de acuerdo	Totalmente de acuerdo	Un poco de acuerdo	Totalmente de acuerdo	Totalmente de acuerdo	Totalmente de acuerdo	Totalmente de acuerdo	Totalmente de acuerdo	Totalmente de acuerdo	Totalmente de acuerdo	Totalmente de acuerdo	Totalmente de acuerdo	Totalmente de acuerdo	Totalmente de acuerdo
69	Entre 19 y 21 años	Masculino	APPLIED SCIENCE	Hace más de un año	No	No	Tienda médica o farmacia	Cuando he tomado todos los antibióticos según las indicaciones	Falso	Verdadero	Infección de la piel o de la herida, Diarrea, Gonorrea, Infección de la vejiga o infección del tracto urinario (ITU), Dolor de garganta	Resistencia a los antibióticos	No puedo recordar						Verdadero	Verdadero	Verdadero	Verdadero	Falso	Falso	No lo sé	Falso	Verdadero	Un poco de acuerdo	Totalmente en desacuerdo	Ni de acuerdo ni en desacuerdo	Ni de acuerdo ni en desacuerdo	Totalmente en desacuerdo	Totalmente de acuerdo	Un poco de acuerdo	Un poco de acuerdo	Totalmente en desacuerdo	Un poco de acuerdo	Un poco de acuerdo	Totalmente de acuerdo	Totalmente en desacuerdo	Un poco en desacuerdo
70	Entre 19 y 21 años	Femenino	SOCIAL SCIENCE	En los últimos 6 meses	Sí	Sí, recibí consejos sobre cómo tomarlos (p. ej. con comida, durante 7 días)	Tienda médica o farmacia	Cuando he tomado todos los antibióticos según las indicaciones	Falso	Falso	Infección de la piel o de la herida, Fiebre, Infección de la vejiga o infección del tracto urinario (ITU)	Resistencia a los antibióticos	Miembro de familia o amigo (incluye medios sociales)						Verdadero	No lo sé	Verdadero	Verdadero	Falso	No lo sé	No lo sé	Verdadero	No lo sé	Un poco de acuerdo	Un poco de acuerdo	Un poco en desacuerdo	Totalmente de acuerdo	Totalmente de acuerdo	Totalmente de acuerdo	Ni de acuerdo ni en desacuerdo	Ni de acuerdo ni en desacuerdo	Ni de acuerdo ni en desacuerdo	Un poco de acuerdo	Totalmente de acuerdo	Un poco en desacuerdo	Totalmente de acuerdo	Totalmente de acuerdo
71	25 años o más	Femenino	SOCIAL SCIENCE	En el último mes	No	Sí, recibí consejos sobre cómo tomarlos (p. ej. con comida, durante 7 días)	Tienda médica o farmacia	Cuando he tomado todos los antibióticos según las indicaciones	Falso	Verdadero	Dolores en el cuerpo, Resfrío y gripe, Dolor de garganta, Dolor de cabeza, Diarrea, Fiebre	No he oído							Verdadero	Verdadero	No lo sé	No lo sé	Falso	Verdadero	No lo sé	Verdadero	No lo sé	Totalmente de acuerdo	Totalmente de acuerdo	Un poco de acuerdo	Totalmente de acuerdo	Totalmente de acuerdo	Totalmente de acuerdo	Totalmente de acuerdo	Totalmente de acuerdo	Totalmente de acuerdo	Totalmente de acuerdo	Totalmente de acuerdo	Un poco de acuerdo	Totalmente de acuerdo	Totalmente de acuerdo
72	25 años o más	Masculino	APPLIED SCIENCE	En los últimos 6 meses	Sí	Sí, recibí consejos sobre cómo tomarlos (p. ej. con comida, durante 7 días)	Tienda médica o farmacia	Cuando he tomado todos los antibióticos según las indicaciones	Verdadero	Verdadero	Infección de la piel o de la herida, Infección de la vejiga o infección del tracto urinario (ITU), Gonorrea	Resistencia a los antibióticos	Doctor o enfemera						Verdadero	Verdadero	Verdadero	Falso	Falso	Verdadero	Falso	No lo sé	Falso	Totalmente de acuerdo	Totalmente de acuerdo	Totalmente de acuerdo	Totalmente de acuerdo	Totalmente de acuerdo	Totalmente de acuerdo	Totalmente de acuerdo	Totalmente de acuerdo	Totalmente de acuerdo	Totalmente de acuerdo	Un poco de acuerdo	Totalmente de acuerdo	Totalmente de acuerdo	Un poco de acuerdo
73	25 años o más	Femenino	APPLIED SCIENCE	Hace más de un año	Sí	Sí, recibí consejos sobre cómo tomarlos (p. ej. con comida, durante 7 días)	Tienda médica o farmacia	Cuando he tomado todos los antibióticos según las indicaciones	Verdadero	Falso	Infección de la piel o de la herida, Infección de la vejiga o infección del tracto urinario (ITU)	No he oído							Verdadero	Verdadero	Verdadero	No lo sé	No lo sé	Verdadero	No lo sé	No lo sé	No lo sé	Totalmente de acuerdo	Totalmente de acuerdo	Totalmente de acuerdo	Totalmente de acuerdo	Totalmente de acuerdo	Totalmente de acuerdo	Totalmente de acuerdo	Totalmente de acuerdo	Ni de acuerdo ni en desacuerdo	Un poco de acuerdo	Un poco de acuerdo	Ni de acuerdo ni en desacuerdo	Totalmente de acuerdo	Totalmente de acuerdo
74	25 años o más	Femenino	SOCIAL SCIENCE	Hace más de un año	Sí	Sí, recibí consejos sobre cómo tomarlos (p. ej. con comida, durante 7 días)	Tienda médica o farmacia	Cuando he tomado todos los antibióticos según las indicaciones	Falso	Falso	Infección de la vejiga o infección del tracto urinario (ITU)	Resistencia a los antibióticos	Doctor o enfemera						Verdadero	Verdadero	Verdadero	Verdadero	No lo sé	No lo sé	No lo sé	Verdadero	Verdadero	Totalmente de acuerdo	Totalmente de acuerdo	Totalmente de acuerdo	Totalmente de acuerdo	Totalmente de acuerdo	Totalmente de acuerdo	Ni de acuerdo ni en desacuerdo	Un poco de acuerdo	Ni de acuerdo ni en desacuerdo	Un poco en desacuerdo	Totalmente de acuerdo	Un poco de acuerdo	Un poco de acuerdo	Un poco de acuerdo
75	Entre 19 y 21 años	Femenino	SOCIAL SCIENCE	En el último mes	Sí	Sí, recibí consejos sobre cómo tomarlos (p. ej. con comida, durante 7 días)	Tienda médica o farmacia	Cuando he tomado todos los antibióticos según las indicaciones	Verdadero	Verdadero	Dolor de garganta, Infección de la vejiga o infección del tracto urinario (ITU), Infección de la piel o de la herida	Resistencia a los antibióticos	Miembro de familia o amigo (incluye medios sociales)						Verdadero	Verdadero	Verdadero	Verdadero	No lo sé	Verdadero	Falso	Verdadero	Verdadero	Totalmente de acuerdo	Totalmente de acuerdo	Totalmente de acuerdo	Totalmente de acuerdo	Totalmente de acuerdo	Totalmente de acuerdo	Totalmente de acuerdo	Totalmente de acuerdo	Totalmente de acuerdo	Totalmente de acuerdo	Totalmente de acuerdo	Totalmente de acuerdo	Totalmente de acuerdo	Totalmente de acuerdo
76	25 años o más	Femenino	APPLIED SCIENCE	En el último año	Sí	Sí, recibí consejos sobre cómo tomarlos (p. ej. con comida, durante 7 días)	Tienda médica o farmacia	Cuando he tomado todos los antibióticos según las indicaciones	Falso	Falso	Infección de la vejiga o infección del tracto urinario (ITU), Gonorrea, Infección de la piel o de la herida	Resitencia Antimicrobiana			Doctor o enfemera, Docente o investigador				Verdadero	Verdadero	Verdadero	Verdadero	Falso	Falso	Verdadero	Verdadero	Verdadero	Totalmente de acuerdo	Totalmente de acuerdo	Totalmente de acuerdo	Totalmente de acuerdo	Totalmente de acuerdo	Totalmente de acuerdo	Totalmente de acuerdo	Totalmente de acuerdo	Un poco de acuerdo	Un poco de acuerdo	Un poco de acuerdo	Un poco de acuerdo	Un poco de acuerdo	Un poco de acuerdo
77	18 años o menos	Femenino	APPLIED SCIENCE	En el último año	No	Sí, recibí consejos sobre cómo tomarlos (p. ej. con comida, durante 7 días)	Tienda médica o farmacia	Cuando he tomado todos los antibióticos según las indicaciones	Falso	Falso	Infección de la piel o de la herida, Dolor de garganta, Fiebre, Gonorrea, Infección de la vejiga o infección del tracto urinario (ITU), VIH / SIDA	Resitencia Antimicrobiana			Doctor o enfemera, Docente o investigador, Miembro de familia o amigo (incluye medios sociales)				Verdadero	Verdadero	Verdadero	Verdadero	No lo sé	No lo sé	Verdadero	Verdadero	No lo sé	Totalmente de acuerdo	Un poco de acuerdo	Un poco de acuerdo	Totalmente de acuerdo	Totalmente de acuerdo	Un poco de acuerdo	Totalmente de acuerdo	Totalmente de acuerdo	Ni de acuerdo ni en desacuerdo	Un poco de acuerdo	Totalmente de acuerdo	Un poco de acuerdo	Totalmente de acuerdo	Un poco de acuerdo
78	25 años o más	Femenino	SOCIAL SCIENCE	En el último mes	No	No	Tienda médica o farmacia	Cuando me sienta mejor	Falso	Falso	Diarrea, Fiebre, Sarampión, Gonorrea, Resfrío y gripe, Infección de la vejiga o infección del tracto urinario (ITU), VIH / SIDA	No he oído							No lo sé	No lo sé	No lo sé	No lo sé	No lo sé	No lo sé	No lo sé	No lo sé	No lo sé	Totalmente de acuerdo	Totalmente de acuerdo	Totalmente de acuerdo	Totalmente de acuerdo	Totalmente de acuerdo	Totalmente de acuerdo	Ni de acuerdo ni en desacuerdo	Un poco de acuerdo	Un poco de acuerdo	Totalmente de acuerdo	Totalmente de acuerdo	Ni de acuerdo ni en desacuerdo	Ni de acuerdo ni en desacuerdo	Totalmente de acuerdo
79	18 años o menos	Femenino	APPLIED SCIENCE	No puedo recordar	Sí	Sí, recibí consejos sobre cómo tomarlos (p. ej. con comida, durante 7 días)	Tienda médica o farmacia	Cuando he tomado todos los antibióticos según las indicaciones	Falso	Falso	Infección de la piel o de la herida, Infección de la vejiga o infección del tracto urinario (ITU)	Resistencia a los antibióticos	Doctor o enfemera, Docente o investigador, Miembro de familia o amigo (incluye medios sociales)						Verdadero	Verdadero	Verdadero	No lo sé	Falso	Falso	Verdadero	Verdadero	No lo sé	Totalmente de acuerdo	Un poco de acuerdo	Totalmente de acuerdo	Totalmente de acuerdo	Totalmente de acuerdo	Totalmente de acuerdo	Totalmente de acuerdo	Totalmente de acuerdo	Totalmente de acuerdo	Ni de acuerdo ni en desacuerdo	Totalmente de acuerdo	Un poco de acuerdo	Totalmente de acuerdo	Ni de acuerdo ni en desacuerdo
80	Entre 19 y 21 años	Femenino	APPLIED SCIENCE	En el último mes	Sí	Sí, recibí consejos sobre cómo tomarlos (p. ej. con comida, durante 7 días)	Tienda médica o farmacia	Cuando he tomado todos los antibióticos según las indicaciones	Falso	Verdadero	Infección de la vejiga o infección del tracto urinario (ITU), Infección de la piel o de la herida	Resistencia a los antibióticos	Medios de comunicación (periódicos, TV, radio), Campañas específicas						Verdadero	Verdadero	No lo sé	Verdadero	Falso	Verdadero	No lo sé	No lo sé	No lo sé	Totalmente de acuerdo	Ni de acuerdo ni en desacuerdo	Totalmente de acuerdo	Un poco de acuerdo	Ni de acuerdo ni en desacuerdo	Totalmente de acuerdo	Un poco de acuerdo	Un poco de acuerdo	Totalmente de acuerdo	Un poco en desacuerdo	Totalmente de acuerdo	Totalmente de acuerdo	Totalmente de acuerdo	Totalmente de acuerdo
81	Entre 19 y 21 años	Femenino	SOCIAL SCIENCE	En el último mes	No	No	Tienda médica o farmacia	Cuando me sienta mejor	No lo sé	Verdadero	Dolores en el cuerpo, Dolor de cabeza, Dolor de garganta, Fiebre, Resfrío y gripe, Infección de la vejiga o infección del tracto urinario (ITU)	No he oído							Verdadero	Verdadero	Falso	Falso	Falso	Falso	Falso	Verdadero	Verdadero	Totalmente de acuerdo	Un poco de acuerdo	Totalmente de acuerdo	Totalmente de acuerdo	Totalmente de acuerdo	Totalmente de acuerdo	Un poco de acuerdo	Totalmente de acuerdo	Un poco de acuerdo	Un poco de acuerdo	Totalmente de acuerdo	Un poco de acuerdo	Totalmente de acuerdo	Un poco de acuerdo
82	25 años o más	Femenino	SOCIAL SCIENCE	En el último mes	Sí	Sí, recibí consejos sobre cómo tomarlos (p. ej. con comida, durante 7 días)	Tienda médica o farmacia	Cuando he tomado todos los antibióticos según las indicaciones	Falso	Falso	Dolor de cabeza, Resfrío y gripe, Dolor de garganta, Diarrea, VIH / SIDA, Dolores en el cuerpo	Bacterias resistentes a los antibóticos						Doctor o enfemera, Farmacéutico, Miembro de familia o amigo (incluye medios sociales)	Falso	Verdadero	Falso	Falso	Verdadero	Falso	Falso	Falso	Falso	Totalmente de acuerdo	Un poco de acuerdo	Totalmente de acuerdo	Totalmente de acuerdo	Totalmente de acuerdo	Totalmente de acuerdo	Un poco de acuerdo	Totalmente de acuerdo	Un poco de acuerdo	Un poco de acuerdo	Un poco de acuerdo	Un poco de acuerdo	Ni de acuerdo ni en desacuerdo	Un poco de acuerdo
[truncated: 449 more rows]

## Sheet: Key  Codes and Answers
								"MAXIMUM SCORE IN KNOWLEDGE Qs (part I. + part II.) = 15 points"
	Section 1: Demographic Data			Section 2: USE OF ANTIBIOTICS				Section 3: KNOWLEDGE ABOUT ANTIBIOTICS (part I.)	Section 4: SOURCE OF INFORMATION			Section 3: KNOWLEDGE ABOUT ANTIBIOTICS (part II.)		Section 5: ATTITUDES
	"Results representation as %"			"Results representation as %"				"Codes: 1 = CORRECT; 0 = INCORRECT or DON’T KNOW"	"Results representation as %"			"Codes: 1 = CORRECT; 0 = INCORRECT or DON’T KNOW"			"Results representation as %"
	I. Age:			(Q1)				(Q5)	(Q9)			(Q11.1)		(Q12.1)			(Q13.1)
	1 = 18 or younger			1 = In the last month				0 = When you feel better	1 = Antibiotic resistance			0 = True		5 = agree strongly			5 = agree strongly
[truncated: 60 more rows]
