# Supplementary material for: A Cross-Sectional Study Assessing Antibiotic Resistance Awareness Among University Students in Samborondón, Greater Guayaquil, Ecuador
Source: Antibiotics (Basel). 2025 Apr 27;14(5):440. doi: 10.3390/antibiotics14050440 (PMC12108333; doi:10.3390/antibiotics14050440)
Supplement: Supplementary file 1 [file antibiotics-14-00440-s001.zip › Supplementary Results, Data, File S2.xlsx]

## Sheet: Q1
	Count	Percentage
In the last month	341	36.9848
In the last 6 months	312	33.8395
More than a year ago	102	11.0629
In the last year	87	9.43601
I can't remember	58	6.29067
Never	22	2.38612

## Sheet: Q2
	Count	Percentage
Yes	638	69.1974
No	227	24.6204
I cannot remember	57	6.18221

## Sheet: Q3
1	Count	Percentage
Yes, I received advice on how to take them (e.g. with food, for 7 days)	732	79.3926
No	142	15.4013
I cannot remember	48	5.20607

## Sheet: Q4
	Count	Percentage
Medical store or pharmacy	823	89.2625
I had them saved from a previous time	40	4.33839
I can't remember	30	3.2538
Friend or family member	26	2.81996
Somewhere/someone else gave them to me	2	0.21692
Stall or street vendor	1	0.10846

## Sheet: Q5
	Count	Percentage
When I have taken all the antibiotics as directed	742	80.4772
When I feel better	153	16.5944
I do not know	27	2.92842
					Pa

## Sheet: Q6
	Count	Percentage
FALSE	695	75.3796
I do not know	101	10.9544
TRUE	126	13.6659

## Sheet: Q7
	Count	Percentage
FALSE	576	62.4729
I do not know	110	11.9306
TRUE	236	25.5965

## Sheet: Q9
	Count	Percentage
Antibiotic resistance	378	40.9978
Antibiotic resistant bacteria	224	24.295
I haven't heard of it	122	13.2321
Drug resistance	99	10.7375
Antimicrobial resistance	48	5.20607
Superbugs	34	3.68764
AMR	17	1.84382

## Sheet: Q8
	Count	Percentage
Bladder infection or urinary tract infection (UTI)	664	72.0174
Skin or wound infection	575	62.3644
Sore throat	508	55.0976
Diarrhoea	413	44.7939
Cold and flu	396	42.9501
Fever	389	42.1909
Gonorrhoea	323	35.0325
Body aches	282	30.5857
Headaches	280	30.3688
Malaria	167	18.1128
HIV/AIDS	150	16.269
Measles	125	13.5575
				31542
		100		922
		136	14.7505
		271	29.3926
		130	14.0998
		385	41.757

## Sheet: Q10.1
	Count	Percentage
Can’t remember	554	60.0868
Doctor or nurse	275	29.8265
Family member or friend (including on social media)	141	15.2928
Teacher	115	12.4729
Media (newspaper, TV, radio)	91	9.86985
Pharmacist	72	7.80911
Specific campaign	44	4.77223
Other	3	0.32538

[truncated: 6 more sheets: Q10.2, Q10.3, Q10.4, Q10.5, Q10.6, Question_12_13]
